# Supplementary material for: Identifying pathogenic variants in rare pediatric neurological diseases using exome sequencing
Source: Sci Rep. 2024 Oct 21;14:24746. doi: 10.1038/s41598-024-75020-0 (PMC11494122; doi:10.1038/s41598-024-75020-0)
Supplement: Supplementary file 2 — Supplementary Material 2 [file 41598_2024_75020_MOESM2_ESM.xlsx]

## Sheet: Supplementary Table S1
									PhenoMatcher annotation						SpliecAI annotation											ClinVar annotation					54KJPN annotation	gnomAD annotation
Lab#	HPO term	Chr	Start	End	Ref	Alt	Func.refGene	Gene.refGene	PhenoMatch_score_MAX	Zygosity	Inheritance	GeneDetail.refGene	ExonicFunc.refGene	AAChange.refGene	DS_AG	DS_AL	DS_DG	DS_DL	DP_AG	DP_AL	DP_DG	DP_DL	CADD	pLI_gnomADv4	Phenotypes from genemap2.txt	ALLELEID	CLNDN	CLNDISDB	CLNREVSTAT	CLNSIG	54KJPN	AF_v4	AF_grpmax_joint	AN	AF_XX	AF_XY	nhomoalt	nhomoalt_XX	nhomalt_XY	AF_eas	gnomad312_AF	gnomad312_AF_XX	gnomad312_AF_XY	gnomad312_AF_popmax	gnomad312_AF_eas	PP2_HVAR	AlphaMissense	mcap_v1.4	REVEL
16008	HP:0200134;HP:0001250;HP:0001263;HP:0003429;HP:0000639;HP:0000365	1	225853768	225853768	C	A	exonic;splicing	TMEM63A	1.159	hetero	de novo		nonsynonymous SNV	TMEM63A:NM_014698.3:exon19:c.1658G>T:p.G553V	0.08	0	0	0	1	298	-71	-135	25.5	0	Leukodystrophy, hypomyelinating, 19, transient infantile, 618688 (3), Autosomal dominant																					1	0.9732	0.077524	0.82
16018	HP:0002376;HP:0002445;HP:0001332;HP:0004305	10	77993313	77993313	G	A	exonic	POLR3A	1.757	hetero	paternal		stopgain	POLR3A:NM_007055.4:exon20:c.2671C>T:p.R891X	0	0.03	0	0	81	49	-671	-116	41	0	Wiedemann-Rautenstrauch syndrome, 264090 (3), Autosomal recessive; Leukodystrophy, hypomyelinating, 7, with or without oligodontia and/or hypogonadotropic hypogonadism, 607694 (3), Autosomal recessive	1877901	not_provided	MedGen:CN517202	criteria_provided,_single_submitter	Pathogenic	7.4e-05	4.79241e-06	2.31932e-05	1460642	2.72512e-06	6.88013e-06	0	0	0	0
16018	HP:0002376;HP:0002445;HP:0001332;HP:0004305	10	78009681	78009681	G	C	splicing	POLR3A	1.757	hetero	maternal	NM_007055.4:exon14:c.1771-6C>G			0.05	0.02	0	0.05	12	-6	-931	-253	11.36	0	Wiedemann-Rautenstrauch syndrome, 264090 (3), Autosomal recessive; Leukodystrophy, hypomyelinating, 7, with or without oligodontia and/or hypogonadotropic hypogonadism, 607694 (3), Autosomal recessive	964843	Leukoencephalopathy-ataxia-hypodontia-hypomyelination_syndrome|not_provided	MONDO:MONDO:0011897,MedGen:C2676243,OMIM:607694,Orphanet:137639,Orphanet:447893,Orphanet:447896,Orphanet:77295,Orphanet:88637|MedGen:C3661900	criteria_provided,_multiple_submitters,_no_conflicts	Pathogenic	0.000184	4.24113e-05	0.000156523	1461876	4.35592e-05	4.12516e-05	0	0	0	0.000176322	5.266e-05	6.434e-05	4.043e-05	7.353e-05	0
16021	HP:0001250;HP:0011097;HP:0001336;HP:0000750;HP:0001270	9	128220201	128220201	C	T	exonic;splicing	DNM1	1.73	hetero	de novo		nonsynonymous SNV	DNM1:NM_004408.4:exon6:c.709C>T:p.R237W	0	0	0	0	909	9	128	-974	24.7	1	Developmental and epileptic encephalopathy 31B, autosomal recessive, 620352 (3), Autosomal recessive; Developmental and epileptic encephalopathy 31A, autosomal dominant, 616346 (3), Autosomal dominant	264472	Inborn_genetic_diseases|Developmental_and_epileptic_encephalopathy,_31|not_provided	MeSH:D030342,MedGen:C0950123|MONDO:MONDO:0014598,MedGen:C4225357,OMIM:616346,Orphanet:2382|MedGen:C3661900	criteria_provided,_multiple_submitters,_no_conflicts	Pathogenic																0.997	0.9983	0.423268	0.928
17007	HP:0009879;HP:0000238	10	248366	248366	T	C	exonic;splicing	ZMYND11	0.331	hetero	de novo		nonsynonymous SNV	ZMYND11:NM_001370100.5:exon13:c.1258T>C:p.S420P	0	0	0	0	-30	-968	295	718	29.3	1	Intellectual developmental disorder, autosomal dominant 30, 616083 (3), Autosomal dominant																					0.939	0.9346	0.053224	0.307
17010	HP:0032388	X	154370917	154370917	-	CCACCGA	exonic;splicing	FLNA	3.441	hetero	maternal		frameshift insertion	FLNA:NM_001110556.2:exon2:c.328_329insTCGGTGG:p.A110Vfs*54	0	0.03	0.03	0.01	703	405	-647	-44	31		Otopalatodigital syndrome, type II, 304120 (3), X-linked dominant; Intestinal pseudoobstruction, neuronal, 300048 (3), X-linked recessive; Cardiac valvular dysplasia, X-linked, 314400 (3), X-linked; ?FG syndrome 2, 300321 (3), X-linked; Melnick-Needles syndrome, 309350 (3), X-linked dominant; Terminal osseous dysplasia, 300244 (3), X-linked dominant; Congenital short bowel syndrome, 300048 (3), X…
17014	HP:0010636	13	110170722	110170741	ACCCTTTGAACCTGAACAAG	-	exonic;splicing	COL4A1	3.902	hetero	maternal		frameshift deletion	COL4A1:NM_001845.6:exon42:c.3557_3567del:p.S1187Gfs*72	0.46	0.99	0.11	0.11	216	11	-2	-174	33	1	?Retinal arteries, tortuosity of, 180000 (3), Autosomal dominant; {Hemorrhage, intracerebral, susceptibility to}, 614519 (3); Angiopathy, hereditary, with nephropathy, aneurysms, and muscle cramps, 611773 (3), Autosomal dominant; Microangiopathy and leukoencephalopathy, pontine, autosomal dominant, 618564 (3), Autosomal dominant; Brain small vessel disease with or without ocular anomalies, 175780…
17017	HP:0001355;HP:0001273	10	87957938	87957938	C	G	exonic	PTEN	1.885	hetero	de novo		stopgain	PTEN:NM_000314.8:exon7:c.720C>G:p.Y240X	0.03	0.13	0.03	0.01	-229	-31	657	-726	35	0.048	{Glioma susceptibility 2}, 613028 (3), Autosomal dominant; {Meningioma}, 607174 (3), Autosomal dominant; Cowden syndrome 1, 158350 (3), Autosomal dominant; Lhermitte-Duclos disease, 158350 (3), Autosomal dominant; Prostate cancer, somatic, 176807 (3); Macrocephaly/autism syndrome, 605309 (3), Autosomal dominant	566580	PTEN_hamartoma_tumor_syndrome	MONDO:MONDO:0017623,MeSH:D006223,MedGen:C1959582,Orphanet:306498	criteria_provided,_single_submitter	Pathogenic
17023	HP:0001250;HP:0002373	2	166051872	166051872	C	T	exonic	SCN1A	2.146	hetero	de novo		nonsynonymous SNV	SCN1A:NM_001165963.4:exon9:c.811G>A:p.G271S	0.01	0	0	0	-5	199	291	-619	26.4	1	Developmental and epileptic encephalopathy 6B, non-Dravet, 619317 (3), Autosomal dominant; Migraine, familial hemiplegic, 3, 609634 (3), Autosomal dominant; Dravet syndrome, 607208 (3), Autosomal dominant; Febrile seizures, familial, 3A, 604403 (3), Autosomal dominant; Generalized epilepsy with febrile seizures plus, type 2, 604403 (3), Autosomal dominant	1397167	Early_infantile_epileptic_encephalopathy_with_suppression_bursts|Migraine,_familial_hemiplegic,_3|Severe_myoclonic_epilepsy_in_infancy|Generalized_epilepsy_with_febrile_seizures_plus,_type_2|Developmental_and_epileptic_encephalopathy_6B	MONDO:MONDO:0100062,MedGen:C0393706,OMIM:PS308350,Orphanet:1934|MONDO:MONDO:0012320,MedGen:C1864987,OMIM:609634,Orphanet:569|MONDO:MONDO:0100135,MedGen:C0751122,OMIM:607208,Orphanet:33069|MONDO:MONDO:0011461,MedGen:C1858673,OMIM:604403,Orphanet:36387|MONDO:MONDO:0030268,MedGen:C5543353,OMIM:619317	criteria_provided,_multiple_submitters,_no_conflicts	Pathogenic/Likely_pathogenic																0.607	0.9634	0.955998	0.974
17028	ND	1	231241456	231241456	G	T	exonic;splicing	GNPAT	No_HPO_term	homo	No data		synonymous SNV	GNPAT:NM_014236.4:exon1:c.78G>T:p.S26S	0.01	0.06	0.27	0.57	-27	260	46	0	23.9	0.878	Rhizomelic chondrodysplasia punctata, type 2, 222765 (3), Autosomal recessive																6.57e-06	0	1.345e-05	.	0
17033	HP:0012469;HP:0001249;HP:0004305	16	2496590	2496590	G	A	exonic	TBC1D24	1.74	homo	maternal		nonsynonymous SNV	TBC1D24:NM_001199107.2:exon2:c.442G>A:p.E148K	0	0	0	0	964	-556	523	-142	26.9	0	Deafness, autosomal recessive 86, 614617 (3), Autosomal recessive; Epilepsy, rolandic, with paroxysmal exercise-induce dystonia and writer's cramp, 608105 (3), Autosomal recessive; Myoclonic epilepsy, infantile, familial, 605021 (3), Autosomal recessive; Deafness, autosomal dominant 65, 616044 (3), Autosomal dominant; Developmental and epileptic encephalopathy 16, 615338 (3), Autosomal recessive;…	797290	Autosomal_dominant_nonsyndromic_hearing_loss_65|Developmental_and_epileptic_encephalopathy,_1|Caused_by_mutation_in_the_TBC1_domain_family,_member_24|not_provided	MONDO:MONDO:0014470,MedGen:C3892048,OMIM:616044,Orphanet:90635|MONDO:MONDO:0010632,MedGen:C3463992,OMIM:308350|MedGen:CN236805|MedGen:C3661900	criteria_provided,_conflicting_classifications	Conflicting_classifications_of_pathogenicity		4.11686e-06	2.98686e-05	1457422	4.09747e-06	4.13644e-06	0	0	0	0						0.998	0.6975	0.602181	0.635
17052	HP:0002079;HP:0001263	6	142771912	142771912	G	A	exonic	HIVEP2	1.372	hetero	de novo		stopgain	HIVEP2:NM_006734.4:exon5:c.2827C>T:p.R943X	0	0	0	0	-232	-795	679	-138	38	1	Intellectual developmental disorder, autosomal dominant 43, 616977 (3), Autosomal dominant	226613	not_provided|Intellectual_disability,_autosomal_dominant_43	MedGen:C3661900|MONDO:MONDO:0014858,MedGen:C4310771,OMIM:616977	criteria_provided,_multiple_submitters,_no_conflicts	Pathogenic
17058	HP:0001355	1	11130747	11130747	C	T	exonic;splicing	MTOR	3.35	hetero	de novo		nonsynonymous SNV	MTOR:NM_004958.4:exon39:c.5395G>A:p.E1799K	0	0	0	0.01	-27	11	-762	-209	25	1	Focal cortical dysplasia, type II, somatic, 607341 (3); Smith-Kingsmore syndrome, 616638 (3), Autosomal dominant	214480	Rare_genetic_intellectual_disability|Inborn_genetic_diseases|Macrocephaly-intellectual_disability-neurodevelopmental_disorder-small_thorax_syndrome|not_provided|Intellectual_disability,_severe|CEBALID_syndrome|Intellectual_disability|Isolated_focal_cortical_dysplasia_type_II	MedGen:C5680527,Orphanet:183757|MeSH:D030342,MedGen:C0950123|MONDO:MONDO:0014716,MedGen:C4225259,OMIM:616638,Orphanet:457485|MedGen:C3661900|Human_Phenotype_Ontology:HP:0007196,Human_Phenotype_Ontology:HP:0010864,MedGen:C0036857|MONDO:MONDO:0032908,MedGen:C5394044,OMIM:618774|Human_Phenotype_Ontology:HP:0000730,Human_Phenotype_Ontology:HP:0001249,Human_Phenotype_Ontology:HP:0001267,Human_Phenotyp…	criteria_provided,_multiple_submitters,_no_conflicts	Pathogenic																0.463	0.9742	0.057273	0.638
17064	HP:0012443	19	41978170	41978170	C	T	exonic;splicing	ATP1A3	0.792	hetero	de novo		nonsynonymous SNV	ATP1A3:NM_152296.5:exon13:c.1787G>A:p.C596Y	0	0	0.21	0.12	523	-137	7	-19	31	1	Alternating hemiplegia of childhood 2, 614820 (3), Autosomal dominant; Dystonia-12, 128235 (3), Autosomal dominant; CAPOS syndrome, 601338 (3), Autosomal dominant; Developmental and epileptic encephalopathy 99, 619606 (3), Autosomal dominant																					0.979	0.9997	0.500785	0.961
17073	HP:0001270;HP:0001249;HP:0000729;HP:0040064;HP:0000271	20	50892526	50892526	G	A	exonic	ADNP	1.169	hetero	de novo		stopgain	ADNP:NM_001282531.3:exon6:c.2188C>T:p.R730X	0	0	0	0	945	134	-837	-873	37	1	Helsmoortel-van der Aa syndrome, 615873 (3), Autosomal dominant	263863	Corpus_callosum,_agenesis_of|Abnormality_of_the_dentition|Decreased_response_to_growth_hormone_stimulation_test|Stereotypic_movement_disorder|Seizure|Aggressive_behavior|Hypothyroidism|Global_developmental_delay|not_provided|Inborn_genetic_diseases|ADNP-related_multiple_congenital_anomalies_-_intellectual_disability_-_autism_spectrum_disorder	Human_Phenotype_Ontology:HP:0001274,Human_Phenotype_Ontology:HP:0006800,MONDO:MONDO:0009022,MedGen:C0175754,OMIM:217990,Orphanet:200|Human_Phenotype_Ontology:HP:0000164,Human_Phenotype_Ontology:HP:0001567,Human_Phenotype_Ontology:HP:0006296,Human_Phenotype_Ontology:HP:0006348,MedGen:C0262444|Human_Phenotype_Ontology:HP:0000824,Human_Phenotype_Ontology:HP:0000861,Human_Phenotype_Ontology:HP:000819…	criteria_provided,_multiple_submitters,_no_conflicts	Pathogenic/Likely_pathogenic
17079	HP:0001250;HP:0007703	6	79493633	79493633	G	A	exonic;splicing	LCA5	1.848	homo	parental		stopgain	LCA5:NM_001122769.3:exon4:c.838C>T:p.R280X	0	0.01	0.01	0	-705	114	7	278	33	0	Leber congenital amaurosis 5, 604537 (3), Autosomal recessive	431718	Leber_congenital_amaurosis_5|Inborn_genetic_diseases|not_provided|Leber_congenital_amaurosis|Retinal_dystrophy	MONDO:MONDO:0011473,MedGen:C1858301,OMIM:604537,Orphanet:65|MeSH:D030342,MedGen:C0950123|MedGen:C3661900|MONDO:MONDO:0018998,MeSH:D057130,MedGen:C0339527,OMIM:PS204000,Orphanet:65|Human_Phenotype_Ontology:HP:0000556,Human_Phenotype_Ontology:HP:0007736,Human_Phenotype_Ontology:HP:0007910,Human_Phenotype_Ontology:HP:0007974,Human_Phenotype_Ontology:HP:0007982,MONDO:MONDO:0019118,MeSH:D058499,MedGen…	criteria_provided,_multiple_submitters,_no_conflicts	Pathogenic	9e-06	2.73794e-06	2.23644e-05	1460954	4.08649e-06	1.37584e-06	0	0	0	0
17085	HP:0001355;HP:0002126;HP:0010442;HP:0000238;HP:0012469	7	41964391	41964391	-	C	exonic	GLI3	1.772	hetero	maternal		frameshift insertion	GLI3:NM_000168.6:exon15:c.4681dupG:p.D1561Gfs*37	0	0	0	0	234	291	361	106	33	1	Greig cephalopolysyndactyly syndrome, 175700 (3), Autosomal dominant; Polydactyly, postaxial, types A1 and B, 174200 (3), Autosomal dominant; Pallister-Hall syndrome, 146510 (3), Autosomal dominant; Polydactyly, preaxial, type IV, 174700 (3), Autosomal dominant
17088	HP:0007165	X	154350030	154350030	C	T	splicing	FLNA	3.002	hetero	de novo	NM_001110556.2:exon45:c.7333+1G>A			0.05	0.04	0.52	0.99	649	-243	22	1	33		Otopalatodigital syndrome, type II, 304120 (3), X-linked dominant; Intestinal pseudoobstruction, neuronal, 300048 (3), X-linked recessive; Cardiac valvular dysplasia, X-linked, 314400 (3), X-linked; ?FG syndrome 2, 300321 (3), X-linked; Melnick-Needles syndrome, 309350 (3), X-linked dominant; Terminal osseous dysplasia, 300244 (3), X-linked dominant; Congenital short bowel syndrome, 300048 (3), X…	432228	Heterotopia,_periventricular,_X-linked_dominant	MONDO:MONDO:0010233,MedGen:C1848213,OMIM:300049,Orphanet:2149,Orphanet:82004	criteria_provided,_single_submitter	Likely_pathogenic
17094	HP:0010636;HP:0000252;HP:0001257;HP:0001249;HP:0001332	13	110176966	110176966	C	T	exonic	COL4A1	1.923	hetero	de novo		nonsynonymous SNV	COL4A1:NM_001845.6:exon34:c.2788G>A:p.G930S	0	0	0	0.02	984	-188	-81	18	24.9	1	?Retinal arteries, tortuosity of, 180000 (3), Autosomal dominant; {Hemorrhage, intracerebral, susceptibility to}, 614519 (3); Angiopathy, hereditary, with nephropathy, aneurysms, and muscle cramps, 611773 (3), Autosomal dominant; Microangiopathy and leukoencephalopathy, pontine, autosomal dominant, 618564 (3), Autosomal dominant; Brain small vessel disease with or without ocular anomalies, 175780…	1324647	Brain_small_vessel_disease_1_with_or_without_ocular_anomalies|not_provided	MONDO:MONDO:0008289,MedGen:C4551998,OMIM:175780,Orphanet:2940,Orphanet:36383,Orphanet:99810|MedGen:C3661900	criteria_provided,_multiple_submitters,_no_conflicts	Pathogenic/Likely_pathogenic																1	0.8181	0.830083	0.951
17097	HP:0000252;HP:0001263	6	3154464	3154464	A	G	exonic	TUBB2A	1.278	hetero	de novo		nonsynonymous SNV	TUBB2A:NM_001069.3:exon4:c.737T>C:p.L246P	0	0	0	0	454	163	-764	117	31	0.994	Cortical dysplasia, complex, with other brain malformations 5, 615763 (3), Autosomal dominant																					0.975	0.9995	0.931075	0.938
17100	HP:0000252;HP:0012448	20	63444748	63444748	G	A	exonic	KCNQ2	1.732	hetero	de novo		nonsynonymous SNV	KCNQ2:NM_172107.4:exon4:c.601C>T:p.R201C	0.14	0.02	0	0	-12	36	-613	546	31	1	Developmental and epileptic encephalopathy 7, 613720 (3), Autosomal dominant; Seizures, benign neonatal, 1, 121200 (3), Autosomal dominant; Myokymia, 121200 (3), Autosomal dominant	203792	not_provided|Developmental_and_epileptic_encephalopathy,_7|Early_infantile_epileptic_encephalopathy_with_suppression_bursts|Seizures,_benign_familial_neonatal,_1|Complex_neurodevelopmental_disorder	MedGen:C3661900|MONDO:MONDO:0013387,MedGen:C3150986,OMIM:613720,Orphanet:439218|MONDO:MONDO:0100062,MedGen:C0393706,OMIM:PS308350,Orphanet:1934|MONDO:MONDO:0007365,MedGen:C3149074,OMIM:121200,Orphanet:1949|MONDO:MONDO:0100038,MedGen:C5568766	criteria_provided,_conflicting_classifications	Conflicting_classifications_of_pathogenicity																0.949	0.9966	0.979897	0.931
17106	HP:0001355;HP:0025104;HP:0002126;HP:0006101;HP:0001028	3	179221143	179221143	G	C	exonic;splicing	PIK3CA	2.565	hetero	de novo		nonsynonymous SNV	PIK3CA:NM_006218.4:exon14:c.2173G>C:p.D725H	0	0	0	0	-298	-157	-62	14	28.5	1	CLOVE syndrome, somatic, 612918 (3); Hepatocellular carcinoma, somatic, 114550 (3); Breast cancer, somatic, 114480 (3); Cerebral cavernous malformations 4, somatic, 619538 (3); Ovarian cancer, somatic, 167000 (3); Colorectal cancer, somatic, 114500 (3); Macrodactyly, somatic, 155500 (3); CLAPO syndrome, somatic, 613089 (3); Keratosis, seborrheic, somatic, 182000 (3); Nevus, epidermal, somatic, 16…																					0.986	0.8532	0.094591	0.485
17120	HP:0009879;HP:0000252;HP:0007703	10	92648370	92648370	A	-	exonic	KIF11	2.031	hetero	maternal		frameshift deletion	KIF11:NM_004523.4:exon19:c.2706delA:p.I904Lfs*3	0	0	0.15	0.01	41	-157	-100	65	33	1	Microcephaly with or without chorioretinopathy, lymphedema, or mental retardation, 152950 (3), Autosomal dominant
17126	HP:0032388	X	154352244	154352244	-	T	exonic	FLNA	3.441	hetero	maternal		frameshift insertion	FLNA:NM_001110556.2:exon41:c.6705dupA:p.G2236Rfs*17	0.01	0.02	0.01	0.01	697	427	342	-14	33		Otopalatodigital syndrome, type II, 304120 (3), X-linked dominant; Intestinal pseudoobstruction, neuronal, 300048 (3), X-linked recessive; Cardiac valvular dysplasia, X-linked, 314400 (3), X-linked; ?FG syndrome 2, 300321 (3), X-linked; Melnick-Needles syndrome, 309350 (3), X-linked dominant; Terminal osseous dysplasia, 300244 (3), X-linked dominant; Congenital short bowel syndrome, 300048 (3), X…
17129	HP:0032388	X	154352317	154352318	TG	-	exonic	FLNA	3.441	hetero	maternal		frameshift deletion	FLNA:NM_001110556.2:exon41:c.6632_6633del:p.T2211Sfs*41	0.02	0.01	0.01	0.01	149	107	270	1	33		Otopalatodigital syndrome, type II, 304120 (3), X-linked dominant; Intestinal pseudoobstruction, neuronal, 300048 (3), X-linked recessive; Cardiac valvular dysplasia, X-linked, 314400 (3), X-linked; ?FG syndrome 2, 300321 (3), X-linked; Melnick-Needles syndrome, 309350 (3), X-linked dominant; Terminal osseous dysplasia, 300244 (3), X-linked dominant; Congenital short bowel syndrome, 300048 (3), X…
17132	HP:0000113;HP:0002023;HP:0001249;HP:0001320;HP:0002282	10	1103570	1103573	TCTT	-	splicing	WDR37	0.714	hetero	de novo	NM_014023.4:c.727-27_727-24del			0.44	0.14	0.01	0.01	-34	33	-992	226	13.89	1	Neurooculocardiogenitourinary syndrome, 618652 (3), Autosomal dominant	2671414	Neurooculocardiogenitourinary_syndrome	MONDO:MONDO:0032850,MedGen:C5231443,OMIM:618652	criteria_provided,_single_submitter	Likely_pathogenic
17135	HP:0002126;HP:0001274;HP:0006879	4	169695654	169695654	G	A	exonic;splicing	CLCN3	1.805	hetero	de novo		nonsynonymous SNV	CLCN3:NM_001829.4:exon8:c.979G>A:p.G327S	0	0.05	0	0.02	977	-42	-94	38	32	1	Neurodevelopmental disorder with seizures and brain abnormalities, 619517 (3), Autosomal recessive; Neurodevelopmental disorder with hypotonia and brain abnormalities, 619512 (3), Autosomal dominant																					0.994	0.9446	0.378756	0.917
17138	HP:0006955;HP:0012793;HP:0002418;HP:0002539;HP:0006808	12	49185396	49185396	C	A	exonic	TUBA1A	2.001	hetero	de novo		nonsynonymous SNV	TUBA1A:NM_006009.4:exon4:c.970G>T:p.V324F	0	0.01	0	0.01	906	-345	291	123	24.4	1	Lissencephaly 3, 611603 (3), Autosomal dominant																					0.978	0.941	0.931975	0.91
17141	HP:0002079;HP:0025100	6	156901468	156901468	C	-	exonic	ARID1B	1.183	hetero	de novo		frameshift deletion	ARID1B:NM_001374828.1:exon3:c.2079delC:p.P694Hfs*44	0	0	0	0	742	241	288	475	22.7	1	Coffin-Siris syndrome 1, 135900 (3), Autosomal dominant
17144	HP:0002126;HP:0001263	6	3225796	3225796	C	G	exonic;splicing	TUBB2B	2.154	hetero	de novo		nonsynonymous SNV	TUBB2B:NM_178012.5:exon4:c.293G>C:p.G98A	0	0.03	0	0	15	10	259	582	22	1	Cortical dysplasia, complex, with other brain malformations 7, 610031 (3), Autosomal dominant																					0.158	0.9415	0.163737	0.744
17150	HP:0002132	13	110181308	110181308	C	T	exonic;splicing	COL4A1	3.435	hetero	de novo		nonsynonymous SNV	COL4A1:NM_001845.6:exon29:c.2177G>A:p.G726D	0	0.01	0.02	0.01	-670	351	183	1	25.8	1	?Retinal arteries, tortuosity of, 180000 (3), Autosomal dominant; {Hemorrhage, intracerebral, susceptibility to}, 614519 (3); Angiopathy, hereditary, with nephropathy, aneurysms, and muscle cramps, 611773 (3), Autosomal dominant; Microangiopathy and leukoencephalopathy, pontine, autosomal dominant, 618564 (3), Autosomal dominant; Brain small vessel disease with or without ocular anomalies, 175780…																					0.995	0.9753	0.894462	0.936
17153	HP:0002132	13	110504265	110504268	GTGA	-	splicing	COL4A2	3.684	hetero	de novo	NM_001846.4:c.4402+5_4402+8del			0.01	0.08	0.09	0.07	-417	-116	30	0	25.5	0	Brain small vessel disease 2, 614483 (3), Autosomal dominant; {Hemorrhage, intracerebral, susceptibility to}, 614519 (3)
17160	HP:0001637;HP:0000256;HP:0000164;HP:0001596	6	121446960	121446960	G	A	exonic	GJA1	1.438	hetero	maternal		nonsynonymous SNV	GJA1:NM_000165.5:exon2:c.113G>A:p.G38E	0	0	0	0	386	194	314	-44	26.9	0.963	Erythrokeratodermia variabilis et progressiva 3, 617525 (3), Autosomal dominant; Craniometaphyseal dysplasia, autosomal recessive, 218400 (3), Autosomal recessive; Oculodentodigital dysplasia, 164200 (3), Autosomal dominant; Palmoplantar keratoderma with congenital alopecia, 104100 (3), Autosomal dominant; Syndactyly, type III, 186100 (3), Autosomal dominant; Oculodentodigital dysplasia, autosoma…	1903463	Oculodentodigital_dysplasia,_autosomal_recessive|not_provided	MONDO:MONDO:0009768,MedGen:C2749477,OMIM:257850,Orphanet:2710|MedGen:CN517202	criteria_provided,_multiple_submitters,_no_conflicts	Likely_pathogenic																0.796	0.9842	0.564521	0.932
18004	HP:0001339;HP:0002126	16	89934743	89934743	G	A	exonic;splicing	TUBB3	2.738	hetero	de novo		nonsynonymous SNV	TUBB3:NM_006086.4:exon4:c.292G>A:p.G98S	0	0.01	0	0.01	-413	-9	170	-168	31	0.042	Fibrosis of extraocular muscles, congenital, 3A, 600638 (3), Autosomal dominant; Cortical dysplasia, complex, with other brain malformations 1, 614039 (3), Autosomal dominant	169307	Complex_cortical_dysplasia_with_other_brain_malformations_1|Fibrosis_of_extraocular_muscles,_congenital,_3A,_with_or_without_extraocular_involvement|not_provided	MONDO:MONDO:0013541,MedGen:C3808397,OMIM:614039,Orphanet:300570|MONDO:MONDO:0010912,MedGen:C2748801,OMIM:600638|MedGen:C3661900	criteria_provided,_conflicting_classifications	Conflicting_classifications_of_pathogenicity																0.936	0.9355	0.402439	0.908
18010	HP:0001339;HP:0002126	16	89935179	89935179	C	T	exonic	TUBB3	2.738	hetero	de novo		nonsynonymous SNV	TUBB3:NM_006086.4:exon4:c.728C>T:p.P243L	0	0	0	0	-154	-334	-604	862	24.9	0.042	Fibrosis of extraocular muscles, congenital, 3A, 600638 (3), Autosomal dominant; Cortical dysplasia, complex, with other brain malformations 1, 614039 (3), Autosomal dominant	169309	Complex_cortical_dysplasia_with_other_brain_malformations_1|Fibrosis_of_extraocular_muscles,_congenital,_3A,_with_or_without_extraocular_involvement|not_provided	MONDO:MONDO:0013541,MedGen:C3808397,OMIM:614039,Orphanet:300570|MONDO:MONDO:0010912,MedGen:C2748801,OMIM:600638|MedGen:C3661900	criteria_provided,_conflicting_classifications	Conflicting_classifications_of_pathogenicity																0.203	0.9838	0.475883	0.76
18013	HP:0001339;HP:0002126	6	3227539	3227539	C	T	exonic	TUBB2B	2.821	hetero	de novo		nonsynonymous SNV	TUBB2B:NM_178012.5:exon1:c.5G>A:p.R2H	0	0	0	0	-548	-870	-207	1	32	1	Cortical dysplasia, complex, with other brain malformations 7, 610031 (3), Autosomal dominant	1327732	not_provided	MedGen:C3661900	criteria_provided,_single_submitter	Likely_pathogenic																0.774	0.996	0.349543	0.568
18019	HP:0001274	6	157207302	157207302	A	C	exonic	ARID1B	1.875	hetero	de novo		nonsynonymous SNV	ARID1B:NM_001374828.1:exon20:c.6530A>C:p.H2177P	0	0	0	0	-504	880	-460	189	27.9	1	Coffin-Siris syndrome 1, 135900 (3), Autosomal dominant																					0.997	0.9945	0.195086	0.773
18031	HP:0001274	6	157206596	157206612	TGGCAGCTCGGCGGGGG	-	exonic	ARID1B	1.875	hetero	de novo		stopgain	ARID1B:NM_001374828.1:exon20:c.5824_5840del:p.W1942*	0	0	0	0.01	-346	203	896	-110	33	1	Coffin-Siris syndrome 1, 135900 (3), Autosomal dominant
18037	HP:0007165	X	154350109	154350109	G	A	exonic	FLNA	3.002	hetero	de novo		stopgain	FLNA:NM_001110556.2:exon45:c.7255C>T:p.R2419X	0.02	0.01	0	0	254	-322	-165	-78	40		Otopalatodigital syndrome, type II, 304120 (3), X-linked dominant; Intestinal pseudoobstruction, neuronal, 300048 (3), X-linked recessive; Cardiac valvular dysplasia, X-linked, 314400 (3), X-linked; ?FG syndrome 2, 300321 (3), X-linked; Melnick-Needles syndrome, 309350 (3), X-linked dominant; Terminal osseous dysplasia, 300244 (3), X-linked dominant; Congenital short bowel syndrome, 300048 (3), X…	232151	Melnick-Needles_syndrome|Frontometaphyseal_dysplasia|Heterotopia,_periventricular,_X-linked_dominant|Oto-palato-digital_syndrome,_type_II|not_provided	MONDO:MONDO:0010650,MedGen:C0025237,OMIM:309350,Orphanet:2484|MONDO:MONDO:0015942,MedGen:C0265293,OMIM:PS305620,Orphanet:1826|MONDO:MONDO:0010233,MedGen:C1848213,OMIM:300049,Orphanet:2149,Orphanet:82004|MONDO:MONDO:0010571,MedGen:C1844696,OMIM:304120,Orphanet:669,Orphanet:90652|MedGen:C3661900	criteria_provided,_multiple_submitters,_no_conflicts	Pathogenic
18046	HP:0001252;HP:0001396;HP:0002910;HP:0001508	2	27312559	27312561	AGC	-	exonic;splicing	MPV17	1.866	hetero	No data		nonframeshift deletion	MPV17:NM_002437.5:exon5:c.308_310del:p.C103del	0.03	0.03	0.01	0.07	6	-15	-344	-152	19.91	0	Charcot-Marie-Tooth disease, axonal, type 2EE, 618400 (3), Autosomal recessive; Mitochondrial DNA depletion syndrome 6 (hepatocerebral type), 256810 (3), Autosomal recessive
18046	HP:0001252;HP:0001396;HP:0002910;HP:0001508	2	27311908	27311908	-	G	exonic;splicing	MPV17	1.866	hetero	No data		frameshift insertion	MPV17:NM_002437.5:exon7:c.451dupC:p.L151Pfs*39	0.01	0.02	0.02	0	-10	-231	-452	573	33	0	Charcot-Marie-Tooth disease, axonal, type 2EE, 618400 (3), Autosomal recessive; Mitochondrial DNA depletion syndrome 6 (hepatocerebral type), 256810 (3), Autosomal recessive	46919	Charcot-Marie-Tooth_disease,_axonal,_type_2EE|not_provided|Mitochondrial_DNA_depletion_syndrome_6_(hepatocerebral_type)|Mitochondrial_DNA_depletion_syndrome_15_(hepatocerebral_type)	MONDO:MONDO:0032728,MedGen:C5193076,OMIM:618400|MedGen:C3661900|MONDO:MONDO:0009747,MedGen:C1850406,OMIM:256810,Orphanet:255229|MONDO:MONDO:0014943,MedGen:C4310690,OMIM:617156	criteria_provided,_conflicting_classifications	Conflicting_classifications_of_pathogenicity	0.000276	8.89468e-06	0.000327489	1461548	8.16862e-06	9.62821e-06	0	0	0	0.000327489
18050	HP:0001270;HP:0001249;HP:0001250;HP:0000271	X	49075467	49075467	T	C	splicing	WDR45	0.992	hetero	de novo	NM_001029896.2:exon9:c.726-2A>G			0.71	0.98	0.07	0.03	-14	-2	67	369	34		Neurodegeneration with brain iron accumulation 5, 300894 (3), X-linked dominant
18062	HP:0032046;HP:0002664	12	4299980	4299980	C	A	exonic	CCND2	0.98	hetero	No data		nonsynonymous SNV	CCND2:NM_001759.4:exon5:c.841C>A:p.P281T	0	0	0	0	-120	115	89	25	25.8	0.999	Megalencephaly-polymicrogyria-polydactyly-hydrocephalus syndrome 3, 615938 (3), Autosomal dominant																					1	0.9952	0.318388	0.835
18069	HP:0001250;HP:0011150;HP:0001249	12	121805947	121805947	T	G	exonic	SETD1B	2.119	hetero	de novo		nonsynonymous SNV	SETD1B:NM_001353345.2:exon4:c.386T>G:p.V129G	0.03	0.02	0.01	0	-156	-73	-74	58	32	1	Intellectual developmental disorder with seizures and language delay, 619000 (3), Autosomal dominant	1052702	Intellectual_developmental_disorder_with_seizures_and_language_delay	MONDO:MONDO:0033559,MedGen:C5436574,OMIM:619000	criteria_provided,_single_submitter	Likely_pathogenic																0.994	0.9802	0.19699	0.701
18072	HP:0001321;HP:0002365;HP:0001270;HP:0000271;HP:0002079	6	30723931	30723931	C	T	exonic	TUBB	1.979	hetero	de novo		nonsynonymous SNV	TUBB:NM_178014.4:exon4:c.869C>T:p.T290I	0	0	0	0	-44	8	440	-903	27.6	1	Symmetric circumferential skin creases, congenital, 1, 156610 (3), Autosomal dominant; Cortical dysplasia, complex, with other brain malformations 6, 615771 (3), Autosomal dominant																					0.053	0.698	0.444619	0.903
18075	HP:0012430	X	48909813	48909813	C	T	splicing	SLC35A2	1.274	hetero	de novo	NM_005660.3:exon2:c.274+1G>A			0	0.01	0.85	0.81	176	116	40	1	33		Congenital disorder of glycosylation, type IIm, 300896 (3), X-linked dominant, Somatic mosaicism
18078	HP:0001250;HP:0001298;HP:0012444	2	165991927	165991927	G	A	exonic	SCN1A	1.828	hetero	de novo		nonsynonymous SNV	SCN1A:NM_001165963.4:exon29:c.5348C>T:p.A1783V	0	0	0	0	479	-374	449	575	26.9	1	Developmental and epileptic encephalopathy 6B, non-Dravet, 619317 (3), Autosomal dominant; Migraine, familial hemiplegic, 3, 609634 (3), Autosomal dominant; Dravet syndrome, 607208 (3), Autosomal dominant; Febrile seizures, familial, 3A, 604403 (3), Autosomal dominant; Generalized epilepsy with febrile seizures plus, type 2, 604403 (3), Autosomal dominant	79463	Severe_myoclonic_epilepsy_in_infancy|not_provided|Early_infantile_epileptic_encephalopathy_with_suppression_bursts	MONDO:MONDO:0100135,MedGen:C0751122,OMIM:607208,Orphanet:33069|MedGen:CN517202|MONDO:MONDO:0100062,MedGen:C0393706,OMIM:PS308350,Orphanet:1934	criteria_provided,_multiple_submitters,_no_conflicts	Pathogenic																0.999	0.9508	0.961822	0.961
18081	HP:0001250;HP:0002352;HP:0001251;HP:0001270	5	119477417	119477417	A	T	exonic;splicing	HSD17B4	1.085	hetero	paternal		nonsynonymous SNV	HSD17B4:NM_000414.4:exon7:c.350A>T:p.D117V	0.1	0.03	0.04	0.03	13	0	477	75	33	0.006	D-bifunctional protein deficiency, 261515 (3), Autosomal recessive; Perrault syndrome 1, 233400 (3), Autosomal recessive	2834566	Bifunctional_peroxisomal_enzyme_deficiency	MONDO:MONDO:0009855,MedGen:C0342870,OMIM:261515,Orphanet:300	criteria_provided,_single_submitter	Pathogenic	9.2e-05	4.15524e-06	0.000151592	1443960	2.76143e-06	5.55789e-06	0	0	0	0.000151592						0.823	0.5949	0.122573	0.883
18081	HP:0001250;HP:0002352;HP:0001251;HP:0001270	5	119477461	119477461	C	T	exonic;splicing	HSD17B4	1.085	hetero	maternal		nonsynonymous SNV	HSD17B4:NM_000414.4:exon7:c.394C>T:p.R132W	0.01	0	0.01	0.05	337	-44	433	31	26.1	0.006	D-bifunctional protein deficiency, 261515 (3), Autosomal recessive; Perrault syndrome 1, 233400 (3), Autosomal recessive	543647	Bifunctional_peroxisomal_enzyme_deficiency|Perrault_syndrome|not_provided	MONDO:MONDO:0009855,MedGen:C0342870,OMIM:261515,Orphanet:300|MONDO:MONDO:0017312,MedGen:C0685838,OMIM:PS233400,Orphanet:2855|MedGen:C3661900	criteria_provided,_conflicting_classifications	Conflicting_classifications_of_pathogenicity		6.84652e-06	4.45891e-05	1460596	6.81247e-06	6.88091e-06	0	0	0	5.0421e-05	1.974e-05	2.574e-05	1.347e-05	6.558e-05	0	0.999	0.3129	0.237042	0.874
18088	HP:0000252	6	3154465	3154465	G	C	exonic	TUBB2A	1.255	hetero	de novo		nonsynonymous SNV	TUBB2A:NM_001069.3:exon4:c.736C>G:p.L246V	0	0	0	0	0	590	1	379	24.1	0.994	Cortical dysplasia, complex, with other brain malformations 5, 615763 (3), Autosomal dominant																					0.409	0.9837	0.687315	0.839
18094	HP:0010636	13	110176966	110176966	C	T	exonic	COL4A1	3.902	hetero	de novo		nonsynonymous SNV	COL4A1:NM_001845.6:exon34:c.2788G>A:p.G930S	0	0	0	0.02	984	-188	-81	18	24.9	1	?Retinal arteries, tortuosity of, 180000 (3), Autosomal dominant; {Hemorrhage, intracerebral, susceptibility to}, 614519 (3); Angiopathy, hereditary, with nephropathy, aneurysms, and muscle cramps, 611773 (3), Autosomal dominant; Microangiopathy and leukoencephalopathy, pontine, autosomal dominant, 618564 (3), Autosomal dominant; Brain small vessel disease with or without ocular anomalies, 175780…	1324647	Brain_small_vessel_disease_1_with_or_without_ocular_anomalies|not_provided	MONDO:MONDO:0008289,MedGen:C4551998,OMIM:175780,Orphanet:2940,Orphanet:36383,Orphanet:99810|MedGen:C3661900	criteria_provided,_multiple_submitters,_no_conflicts	Pathogenic/Likely_pathogenic																1	0.8181	0.830083	0.951
18097	HP:0001270;HP:0000252;HP:0001250	X	53247008	53247008	G	A	exonic;splicing	IQSEC2	1.143	homo	de novo		stopgain	IQSEC2:NM_001111125.3:exon8:c.2710C>T:p.R904X	0	0.01	0.01	0	123	87	-92	301	36		Intellectual developmental disorder, X-linked 1, 309530 (3), X-linked dominant	939643	Intellectual_disability,_X-linked_1|Intellectual_disability	Gene:170530,MONDO:MONDO:0010656,MedGen:C2931498,OMIM:309530,Orphanet:777|Human_Phenotype_Ontology:HP:0000730,Human_Phenotype_Ontology:HP:0001249,Human_Phenotype_Ontology:HP:0001267,Human_Phenotype_Ontology:HP:0001286,Human_Phenotype_Ontology:HP:0002122,Human_Phenotype_Ontology:HP:0002192,Human_Phenotype_Ontology:HP:0002316,Human_Phenotype_Ontology:HP:0002382,Human_Phenotype_Ontology:HP:0002386,Hu…	criteria_provided,_multiple_submitters,_no_conflicts	Pathogenic
18100	HP:0001258;HP:0012430;HP:0001270	X	103787971	103787971	G	A	splicing	PLP1	1.898	homo	maternal	NM_000533.5:exon4:c.622+5G>A			0	0.77	0.21	0.95	68	-173	5	-5	22.5		Pelizaeus-Merzbacher disease, 312080 (3), X-linked recessive; Spastic paraplegia 2, X-linked, 312920 (3), X-linked recessive	99140	not_provided	MedGen:CN517202	criteria_provided,_single_submitter	Uncertain_significance
18109	HP:0001251;HP:0001272	3	4645621	4645621	T	C	exonic;splicing	ITPR1	2.168	hetero	de novo		nonsynonymous SNV	ITPR1:NM_001378452.1:exon10:c.748T>C:p.F250L	0	0	0	0	-6	515	107	113	29.9	1	Gillespie syndrome, 206700 (3), Autosomal recessive, Autosomal dominant; Spinocerebellar ataxia 29, congenital nonprogressive, 117360 (3), Autosomal dominant; Spinocerebellar ataxia 15, 606658 (3), Autosomal dominant	1176339	Spinocerebellar_ataxia_type_15/16|not_provided	MONDO:MONDO:0011694,MedGen:C1847725,OMIM:606658,Orphanet:98769|MedGen:C3661900	criteria_provided,_multiple_submitters,_no_conflicts	Pathogenic/Likely_pathogenic																0.975	0.9999	0.231244	0.878
18119	HP:0011097;HP:0001270;HP:0001249;HP:0002510	2	165388719	165388719	G	A	exonic	SCN2A	1.689	hetero	de novo		nonsynonymous SNV	SCN2A:NM_001040142.2:exon27:c.4913G>A:p.R1638H,SCN2A:NM_001371246.1:exon27:c.4913G>A:p.R1638H	0	0	0	0	555	-17	625	-199	31	1	Seizures, benign familial infantile, 3, 607745 (3), Autosomal dominant; Developmental and epileptic encephalopathy 11, 613721 (3), Autosomal dominant; Episodic ataxia, type 9, 618924 (3), Autosomal dominant	2743869	not_provided	MedGen:C3661900	criteria_provided,_single_submitter	Likely_pathogenic		1.20032e-06	1.3125e-06	833110	2.23017e-06	0	0	0	0	0						0.977	0.9852	0.811533	0.922
18122	HP:0001332;HP:0001336	16	56351376	56351376	G	A	splicing	GNAO1	1.883	hetero	maternal	NM_020988.3:exon7:c.724-8G>A			1	0.92	0	0	2	8	-147	323	24.3	1	Developmental and epileptic encephalopathy 17, 615473 (3), Autosomal dominant; Neurodevelopmental disorder with involuntary movements, 617493 (3), Autosomal dominant	415501	Inborn_genetic_diseases|not_provided|Neurodevelopmental_disorder_with_involuntary_movements|Early_infantile_epileptic_encephalopathy_with_suppression_bursts|Developmental_and_epileptic_encephalopathy,_17	MeSH:D030342,MedGen:C0950123|MedGen:CN517202|MONDO:MONDO:0060491,MedGen:C4479569,OMIM:617493|MONDO:MONDO:0100062,MedGen:C0393706,OMIM:PS308350,Orphanet:1934|MONDO:MONDO:0014199,MedGen:C3809606,OMIM:615473,Orphanet:1934	criteria_provided,_multiple_submitters,_no_conflicts	Pathogenic/Likely_pathogenic
18125	HP:0002352;HP:0001250	13	110177896	110177896	C	T	exonic;splicing	COL4A1	1.617	hetero	de novo		nonsynonymous SNV	COL4A1:NM_001845.6:exon33:c.2662G>A:p.G888R	0	0.02	0	0	360	54	-591	-912	26.1	1	?Retinal arteries, tortuosity of, 180000 (3), Autosomal dominant; {Hemorrhage, intracerebral, susceptibility to}, 614519 (3); Angiopathy, hereditary, with nephropathy, aneurysms, and muscle cramps, 611773 (3), Autosomal dominant; Microangiopathy and leukoencephalopathy, pontine, autosomal dominant, 618564 (3), Autosomal dominant; Brain small vessel disease with or without ocular anomalies, 175780…	205773	Brain_small_vessel_disease_1_with_or_without_ocular_anomalies|not_provided	MONDO:MONDO:0008289,MedGen:C4551998,OMIM:175780,Orphanet:2940,Orphanet:36383,Orphanet:99810|MedGen:C3661900	criteria_provided,_multiple_submitters,_no_conflicts	Pathogenic/Likely_pathogenic																1	0.99	0.958437	0.974
18128	HP:0001251;HP:0001272	22	38120889	38120889	G	A	exonic;splicing	PLA2G6	1.728	hetero	paternal		nonsynonymous SNV	PLA2G6:NM_003560.4:exon12:c.1612C>T:p.R538C	0.02	0	0	0	-24	15	21	-130	28	0	Parkinson disease 14, autosomal recessive, 612953 (3), Autosomal recessive; Neurodegeneration with brain iron accumulation 2B, 610217 (3), Autosomal recessive; Infantile neuroaxonal dystrophy 1, 256600 (3), Autosomal recessive	169789	PLA2G6-associated_neurodegeneration|Infantile_neuroaxonal_dystrophy|Iron_accumulation_in_brain	MONDO:MONDO:0017998,MedGen:CN204472,Orphanet:329303|MONDO:MONDO:0024457,MedGen:C0270724,OMIM:256600,Orphanet:35069|Human_Phenotype_Ontology:HP:0012675,MedGen:C4021076	criteria_provided,_conflicting_classifications	Conflicting_classifications_of_pathogenicity	9e-06	1.98444e-05	2.28805e-05	1461366	1.4979e-05	2.47591e-05	0	0	0	0	2.628e-05	2.569e-05	2.69e-05	5.879e-05	0	0.832	0.4217	0.262703	0.842
18128	HP:0001251;HP:0001272	22	38112562	38112562	C	T	exonic;splicing	PLA2G6	1.728	hetero	maternal		nonsynonymous SNV	PLA2G6:NM_003560.4:exon16:c.2218G>A:p.G740R	0.04	0	0	0	2	30	927	-296	29	0	Parkinson disease 14, autosomal recessive, 612953 (3), Autosomal recessive; Neurodegeneration with brain iron accumulation 2B, 610217 (3), Autosomal recessive; Infantile neuroaxonal dystrophy 1, 256600 (3), Autosomal recessive							2.14287e-06	2.7758e-06	1399992	2.82138e-06	1.44693e-06	0	0	0	0						0.998	0.8921	0.635189	0.755
18131	HP:0001332	19	41969441	41969451	CTGCCCGTAAC	-	exonic;splicing	ATP1A3	1.936	hetero	maternal	delins	frameshift deletion	ATP1A3:NM_152296.5:exon19:c.2672_2682del:p.S891Tfs*56	0.01	0.07	0.05	0.01	-384	89	-1	-675	35	1	Alternating hemiplegia of childhood 2, 614820 (3), Autosomal dominant; Dystonia-12, 128235 (3), Autosomal dominant; CAPOS syndrome, 601338 (3), Autosomal dominant; Developmental and epileptic encephalopathy 99, 619606 (3), Autosomal dominant
18131	HP:0001332	19	41969425	41969437	CCCTACTCACCCA	-	exonic;splicing	ATP1A3	1.936	hetero	maternal		nonframeshift deletion	ATP1A3:NM_152296.5:exon19:c.2686_2688del:p.W896del	0.09	0.07	0.94	1	105	-375	-23	11	33	1	Alternating hemiplegia of childhood 2, 614820 (3), Autosomal dominant; Dystonia-12, 128235 (3), Autosomal dominant; CAPOS syndrome, 601338 (3), Autosomal dominant; Developmental and epileptic encephalopathy 99, 619606 (3), Autosomal dominant
18135	HP:0001250;HP:0002373	2	165996021	165996021	G	A	exonic;splicing	SCN1A	2.146	hetero	de novo		stopgain	SCN1A:NM_001165963.4:exon27:c.4573C>T:p.R1525X	0	0	0	0	-150	53	2	681	43	1	Developmental and epileptic encephalopathy 6B, non-Dravet, 619317 (3), Autosomal dominant; Migraine, familial hemiplegic, 3, 609634 (3), Autosomal dominant; Dravet syndrome, 607208 (3), Autosomal dominant; Febrile seizures, familial, 3A, 604403 (3), Autosomal dominant; Generalized epilepsy with febrile seizures plus, type 2, 604403 (3), Autosomal dominant	187738	Early_infantile_epileptic_encephalopathy_with_suppression_bursts|not_provided|Migraine,_familial_hemiplegic,_3|Severe_myoclonic_epilepsy_in_infancy	MONDO:MONDO:0100062,MedGen:C0393706,OMIM:PS308350,Orphanet:1934|MedGen:C3661900|MONDO:MONDO:0012320,MedGen:C1864987,OMIM:609634,Orphanet:569|MONDO:MONDO:0100135,MedGen:C0751122,OMIM:607208,Orphanet:33069	criteria_provided,_multiple_submitters,_no_conflicts	Pathogenic
18138	HP:0001249;HP:0001250;HP:0002373	X	53434320	53434320	T	C	exonic;splicing	HSD17B10	0.916	homo	de novo		nonsynonymous SNV	HSD17B10:NM_004493.3:exon1:c.26A>G:p.K9R	0	0.08	0.49	0.24	-736	-434	5	-1	29.4		HSD10 mitochondrial disease, 300438 (3), X-linked dominant																					0.01	0.0804	0.587031	0.371
18147	HP:0000252	10	92628878	92628880	GAG	-	exonic;splicing	KIF11	1.162	hetero	de novo		nonframeshift deletion	KIF11:NM_004523.4:exon11:c.1288_1290del:p.E432del	0.01	0	0.02	0	-67	-69	246	-958	22	1	Microcephaly with or without chorioretinopathy, lymphedema, or mental retardation, 152950 (3), Autosomal dominant	444684	not_provided|Microcephaly_with_or_without_chorioretinopathy,_lymphedema,_or_intellectual_disability	MedGen:C3661900|MONDO:MONDO:0007918,MedGen:C1835265,OMIM:152950,Orphanet:2526	criteria_provided,_conflicting_classifications	Conflicting_classifications_of_pathogenicity
18153	HP:0009879;HP:0000252	2	130167509	130167510	CA	-	exonic	SMPD4	2.066	homo	parental		frameshift deletion	SMPD4:NM_017951.5:exon9:c.740_741del:p.V247Efs*21	0.06	0	0.05	0.01	155	-563	-31	290	31	0	Neurodevelopmental disorder with microcephaly, arthrogryposis, and structural brain anomalies, 618622 (3), Autosomal recessive						9e-06	1.59103e-06	2.77254e-05	628524	3.49511e-06	0	0	0	0	2.77254e-05
18159	HP:0001360	17	82032452	82032452	C	G	exonic;splicing	RAC3	0.642	hetero	de novo		nonsynonymous SNV	RAC3:NM_005052.3:exon2:c.101C>G:p.P34R	0.01	0	0	0.04	-65	-4	6	46	28.2	0.279	Neurodevelopmental disorder with structural brain anomalies and dysmorphic facies, 618577 (3), Autosomal dominant																					0.998	0.9975	0.408801	0.795
18162	HP:0001999;HP:0000163;HP:0011297;HP:0002438	12	123686986	123686986	-	C	exonic;splicing	TCTN2	1.188	hetero	maternal		frameshift insertion	TCTN2:NM_024809.5:exon6:c.716dupC:p.L241Pfs*24	0.01	0	0.03	0	-176	-118	-36	47	28.5	0	Joubert syndrome 24, 616654 (3), Autosomal recessive; ?Meckel syndrome 8, 613885 (3), Autosomal recessive							6.84044e-07	8.99271e-07	1461894	0	1.37505e-06	0	0	0	0
18162	HP:0001999;HP:0000163;HP:0011297;HP:0002438	12	123688179	123688201	TAATCGTTGCAATATTAGTATGC	-	splicing	TCTN2	1.188	./.	paternal	NM_024809.5:exon7:r.spl			0	0.31	0.01	0.2	59	-114	-31	-1	22.3	0	Joubert syndrome 24, 616654 (3), Autosomal recessive; ?Meckel syndrome 8, 613885 (3), Autosomal recessive						2.8e-05	6.85591e-07	2.52551e-05	1458596	0	1.37806e-06	0	0	0	2.52551e-05
18166	HP:0007260;HP:0012443;HP:0012372;HP:0003741	12	49185105	49185105	C	A	exonic	TUBA1A	1.66	hetero	de novo		nonsynonymous SNV	TUBA1A:NM_006009.4:exon4:c.1261G>T:p.A421S	0.07	0	0.01	0	-54	626	914	588	24.6	1	Lissencephaly 3, 611603 (3), Autosomal dominant																					0.946	0.7973	0.700115	0.809
18178	HP:0001250;HP:0002373;HP:0001298	2	165994176	165994176	C	A	exonic;splicing	SCN1A	1.913	hetero	de novo		nonsynonymous SNV	SCN1A:NM_001165963.4:exon28:c.4822G>T:p.D1608Y	0	0	0	0	439	-77	576	19	27.1	1	Developmental and epileptic encephalopathy 6B, non-Dravet, 619317 (3), Autosomal dominant; Migraine, familial hemiplegic, 3, 609634 (3), Autosomal dominant; Dravet syndrome, 607208 (3), Autosomal dominant; Febrile seizures, familial, 3A, 604403 (3), Autosomal dominant; Generalized epilepsy with febrile seizures plus, type 2, 604403 (3), Autosomal dominant	79446	Early_infantile_epileptic_encephalopathy_with_suppression_bursts|Severe_myoclonic_epilepsy_in_infancy|Delayed_speech_and_language_development|Seizure	MONDO:MONDO:0100062,MedGen:C0393706,OMIM:PS308350,Orphanet:1934|MONDO:MONDO:0100135,MedGen:C0751122,OMIM:607208,Orphanet:33069|Human_Phenotype_Ontology:HP:0000750,Human_Phenotype_Ontology:HP:0002116,Human_Phenotype_Ontology:HP:0002117,Human_Phenotype_Ontology:HP:0002336,Human_Phenotype_Ontology:HP:0002399,Human_Phenotype_Ontology:HP:0002498,Human_Phenotype_Ontology:HP:0006936,Human_Phenotype_Onto…	criteria_provided,_multiple_submitters,_no_conflicts	Pathogenic/Likely_pathogenic																0.999	0.9984	0.98087	0.949
18181	HP:0001250;HP:0001249	X	18584326	18584326	G	A	exonic;splicing	CDKL5	0.992	hetero	de novo		stopgain	CDKL5:NM_001323289.2:exon8:c.527G>A:p.W176X	0	0.03	0	0.01	209	-63	-18	27	36		Developmental and epileptic encephalopathy 2, 300672 (3), X-linked dominant	1065252	Developmental_and_epileptic_encephalopathy,_2|Angelman_syndrome-like	MONDO:MONDO:0010396,MedGen:C4750718,OMIM:300672,Orphanet:1934,Orphanet:3451,Orphanet:505652|MedGen:CN128785	criteria_provided,_multiple_submitters,_no_conflicts	Pathogenic/Likely_pathogenic
18187	HP:0007269	2	151497646	151497647	TG	-	exonic;splicing	NEB	1.885	hetero	paternal		frameshift deletion	NEB:NM_001164507.2:exon171:c.24279_24280del:p.H8093Qfs*6,NEB:NM_001164508.2:exon171:c.24279_24280del:p.H8093Qfs*6	0	0	0	0.01	-660	141	141	317	36	0	Nemaline myopathy 2, autosomal recessive, 256030 (3), Autosomal recessive; Arthrogryposis multiplex congenita 6, 619334 (3), Autosomal recessive
18187	HP:0007269	2	151496977	151496977	-	ATCT	exonic;splicing	NEB	1.885	hetero	maternal		frameshift insertion	NEB:NM_001164507.2:exon172:c.24356_24357insAGAT:p.M8119Ifs*13,NEB:NM_001164508.2:exon172:c.24356_24357insAGAT:p.M8119Ifs*13	0	0.03	0.01	0	-704	8	985	-541	35	0	Nemaline myopathy 2, autosomal recessive, 256030 (3), Autosomal recessive; Arthrogryposis multiplex congenita 6, 619334 (3), Autosomal recessive	541416	Arthrogryposis_multiplex_congenita_6|Nemaline_myopathy|Nemaline_myopathy_2	MONDO:MONDO:0030281,MedGen:C5543431,OMIM:619334|MONDO:MONDO:0018958,MedGen:C0206157,OMIM:PS161800,Orphanet:607|MONDO:MONDO:0009725,MedGen:C1850569,OMIM:256030	criteria_provided,_multiple_submitters,_no_conflicts	Pathogenic/Likely_pathogenic	9e-06	4.89787e-06	2.27593e-05	1429192	5.54405e-06	4.2391e-06	0	0	0	2.57971e-05	1.315e-05	2.57e-05	0	2.94e-05	0
18190	HP:0000271;HP:0001249;HP:0001250;HP:0004322	12	115996564	115996564	A	C	exonic	MED13L	0.84	hetero	de novo		nonsynonymous SNV	MED13L:NM_015335.5:exon16:c.2908T>G:p.C970G	0.01	0	0.11	0	117	-64	0	62	28.9	1	Impaired intellectual development and distinctive facial features with or without cardiac defects, 616789 (3), Autosomal dominant																					0.928	0.5357	0.104257	0.863
18193	HP:0001249;HP:0001270;HP:0004305	16	9829526	9829526	G	A	exonic	GRIN2A	1.075	hetero	de novo		nonsynonymous SNV	GRIN2A:NM_001134407.3:exon9:c.1904C>T:p.A635V	0	0.02	0	0	-28	43	14	-103	27.9	1	Epilepsy, focal, with speech disorder and with or without impaired intellectual development, 245570 (3), Autosomal dominant																					0.994	0.9977	0.669406	0.471
18196	HP:0001332;HP:0001336;HP:0001249;HP:0004322	14	99175479	99175479	T	A	exonic	BCL11B	0.671	hetero	No data		stopgain	BCL11B:NM_138576.4:exon4:c.1357A>T:p.K453X	0	0	0	0	710	892	958	-19	37	0.995	Immunodeficiency 49, severe combined, 617237 (3), Autosomal dominant; Intellectual developmental disorder with dysmorphic facies, speech delay, and T-cell abnormalities, 618092 (3), Autosomal dominant
18200	HP:0001250;HP:0001249;HP:0012444;HP:0001273;HP:0002104	2	165992359	165992359	C	A	exonic	SCN1A	1.241	hetero	de novo		nonsynonymous SNV	SCN1A:NM_001165963.4:exon29:c.4916G>T:p.R1639L	0	0.02	0	0.01	-806	-162	-58	17	27.4	1	Developmental and epileptic encephalopathy 6B, non-Dravet, 619317 (3), Autosomal dominant; Migraine, familial hemiplegic, 3, 609634 (3), Autosomal dominant; Dravet syndrome, 607208 (3), Autosomal dominant; Febrile seizures, familial, 3A, 604403 (3), Autosomal dominant; Generalized epilepsy with febrile seizures plus, type 2, 604403 (3), Autosomal dominant																					0.999	0.99	0.976457	0.97
18203	HP:0011097;HP:0000648;HP:0001105	X	41660506	41660506	C	T	exonic	CASK	1.476	homo	maternal		nonsynonymous SNV	CASK:NM_001367721.1:exon8:c.764G>A:p.R255H	0	0	0	0	-933	55	89	-67	26.6		Intellectual developmental disorder, with or without nystagmus, 300422 (3), X-linked recessive; Intellectual developmental disorder and microcephaly with pontine and cerebellar hypoplasia, 300749 (3), X-linked dominant; FG syndrome 4, 300422 (3), X-linked recessive	167935	not_provided|Syndromic_X-linked_intellectual_disability_Najm_type|FG_syndrome_4	MedGen:C3661900|MONDO:MONDO:0010417,MedGen:C2677903,OMIM:300749,Orphanet:163937|MONDO:MONDO:0010318,MedGen:C1845546,OMIM:300422	criteria_provided,_conflicting_classifications	Conflicting_classifications_of_pathogenicity																0.328	0.7494	0.702385	0.527
18206	HP:0001250;HP:0010557;HP:0000271	1	119723438	119723438	C	T	exonic;splicing	PHGDH	0.951	homo	parental		nonsynonymous SNV	PHGDH:NM_006623.4:exon3:c.353C>T:p.A118V	0.01	0	0	0	253	-62	360	166	26.6	0	Neu-Laxova syndrome 1, 256520 (3), Autosomal recessive; Phosphoglycerate dehydrogenase deficiency, 601815 (3), Autosomal recessive	1358640	PHGDH_deficiency	MONDO:MONDO:0011152,MedGen:C1866174,OMIM:601815,Orphanet:79351	criteria_provided,_single_submitter	Uncertain_significance	0.001271	1.57595e-05	0.000535284	1459438	1.90956e-05	1.23918e-05	0	0	0	0.000529101	1.972e-05	1.285e-05	2.692e-05	0.0006	0.0006	0.741	0.3121	0.15386	0.666
18206	HP:0001250;HP:0010557;HP:0000271	2	165389116	165389116	G	A	exonic	SCN2A	1.046	hetero	de novo		nonsynonymous SNV	SCN2A:NM_001040142.2:exon27:c.5310G>A:p.M1770I,SCN2A:NM_001371246.1:exon27:c.5310G>A:p.M1770I	0	0	0	0	158	280	836	-303	25.5	1	Seizures, benign familial infantile, 3, 607745 (3), Autosomal dominant; Developmental and epileptic encephalopathy 11, 613721 (3), Autosomal dominant; Episodic ataxia, type 9, 618924 (3), Autosomal dominant																					0.141	0.9864	0.626132	0.872
19001	HP:0012429;HP:0002500;HP:0007362;HP:0001321	2	37141617	37141617	C	A	exonic	EIF2AK2	1.192	hetero	de novo		nonsynonymous SNV	EIF2AK2:NM_001135651.3:exon5:c.325G>T:p.A109S	0	0	0.01	0	80	-296	-475	-64	1.01	0	Leukoencephalopathy, developmental delay, and episodic neurologic regression syndrome, 618877 (3), Autosomal dominant; Dystonia 33, 619687 (3), Autosomal recessive, Autosomal dominant	861117	Leukoencephalopathy,_developmental_delay,_and_episodic_neurologic_regression_syndrome|not_provided	MONDO:MONDO:0030035,MedGen:C5394367,OMIM:618877|MedGen:CN517202	criteria_provided,_conflicting_classifications	Conflicting_classifications_of_pathogenicity																0.422	0.14	0.053002	0.264
19007	HP:0002126;HP:0007099	19	18162974	18162974	G	A	exonic;splicing	PIK3R2	1.587	hetero	de novo		nonsynonymous SNV	PIK3R2:NM_005027.4:exon10:c.1117G>A:p.G373R	0.03	0.24	0	0	55	-2	523	-685	29.9	0	Megalencephaly-polymicrogyria-polydactyly-hydrocephalus syndrome 1, 603387 (3), Autosomal dominant	48407	Inborn_genetic_diseases|Overgrowth_syndrome_and/or_cerebral_malformations_due_to_abnormalities_in_MTOR_pathway_genes|Megalencephaly-capillary_malformation-polymicrogyria_syndrome|Megalencephaly-polymicrogyria-polydactyly-hydrocephalus_syndrome_1|not_provided|Intellectual_disability|Seizure	MeSH:D030342,MedGen:C0950123|MONDO:MONDO:0100283,MedGen:CN300503|MONDO:MONDO:0011240,MedGen:C1865285,OMIM:602501,Orphanet:60040|MONDO:MONDO:0011313,MedGen:C4012727,OMIM:603387,Orphanet:83473|MedGen:C3661900|Human_Phenotype_Ontology:HP:0000730,Human_Phenotype_Ontology:HP:0001249,Human_Phenotype_Ontology:HP:0001267,Human_Phenotype_Ontology:HP:0001286,Human_Phenotype_Ontology:HP:0002122,Human_Phenot…	reviewed_by_expert_panel	Pathogenic																1	0.997	0.267992	0.631
19010	HP:0006818	6	118632453	118632453	C	A	exonic;splicing	CEP85L	2.528	hetero	de novo		nonsynonymous SNV	CEP85L:NM_001042475.3:exon2:c.232G>T:p.D78Y	0	0	0	0.01	497	158	-51	0	33	0	Lissencephaly 10, 618873 (3), Autosomal dominant																					0.999	0.5525	0.028636	0.286
19013	HP:0002539;HP:0012768	14	20298802	20298802	G	-	exonic;splicing	TTC5	0.858	hetero	paternal		frameshift deletion	TTC5:NM_138376.3:exon5:c.634delC:p.Q212Kfs*17	0	0.01	0.02	0.01	647	40	499	302	32	0	Neurodevelopmental disorder with cerebral atrophy and variable facial dysmorphism, 619244 (3), Autosomal recessive						0.000295	5.4817e-06	0.00017642	1459402	5.45578e-06	5.50787e-06	0	0	0	0.00017642
19013	HP:0002539;HP:0012768	14	20295831	20295831	-	TAAC	exonic;splicing	TTC5	0.858	hetero	maternal		stopgain	TTC5:NM_138376.3:exon7:c.719_720insGTTA:p.Y240*	0	0.61	0	0.48	-35	23	-517	-123	33	0	Neurodevelopmental disorder with cerebral atrophy and variable facial dysmorphism, 619244 (3), Autosomal recessive
19022	HP:0007370;HP:0000054;HP:0001999	18	55228996	55228996	T	C	exonic	TCF4	1.646	hetero	de novo		nonsynonymous SNV	TCF4:NM_001083962.2:exon18:c.1730A>G:p.E577G	0	0	0	0	-635	108	-775	-10	32	1	Pitt-Hopkins syndrome, 610954 (3), Autosomal dominant; Corneal dystrophy, Fuchs endothelial, 3, 613267 (3), Autosomal dominant																					0.979	0.9993	0.843645	0.971
19040	HP:0001274	13	26337623	26337623	C	T	exonic;splicing	CDK8	1.86	hetero	de novo		nonsynonymous SNV	CDK8:NM_001260.3:exon2:c.185C>T:p.S62L	0	0.02	0	0.02	-346	-52	23	19	29.9	0.466	Intellectual developmental disorder with hypotonia and behavioral abnormalities, 618748 (3), Autosomal dominant	794317	Intellectual_developmental_disorder_with_hypotonia_and_behavioral_abnormalities	MONDO:MONDO:0032897,MedGen:C5231489,OMIM:618748	criteria_provided,_single_submitter	Pathogenic		3.10331e-06	3.89974e-06	1288948	4.60313e-06	1.56932e-06	0	0	0	0						0.862	0.9996	0.115545	0.644
19043	HP:0001250;HP:0001249;HP:0002373	2	165991736	165991739	GTTT	-	exonic	SCN1A	1.742	hetero	de novo		frameshift deletion	SCN1A:NM_001165963.4:exon29:c.5536_5539del:p.K1846Sfs*11	0.01	0	0.01	0	-85	-185	767	-787	33	1	Developmental and epileptic encephalopathy 6B, non-Dravet, 619317 (3), Autosomal dominant; Migraine, familial hemiplegic, 3, 609634 (3), Autosomal dominant; Dravet syndrome, 607208 (3), Autosomal dominant; Febrile seizures, familial, 3A, 604403 (3), Autosomal dominant; Generalized epilepsy with febrile seizures plus, type 2, 604403 (3), Autosomal dominant	187704	Early_infantile_epileptic_encephalopathy_with_suppression_bursts|not_provided|SCN1A_Seizure_Disorders|Generalized_epilepsy_with_febrile_seizures_plus,_type_2|Inborn_genetic_diseases|Severe_myoclonic_epilepsy_in_infancy|Developmental_and_epileptic_encephalopathy_6B	MONDO:MONDO:0100062,MedGen:C0393706,OMIM:PS308350,Orphanet:1934|MedGen:C3661900|.|MONDO:MONDO:0011461,MedGen:C1858673,OMIM:604403,Orphanet:36387|MeSH:D030342,MedGen:C0950123|MONDO:MONDO:0100135,MedGen:C0751122,OMIM:607208,Orphanet:33069|MONDO:MONDO:0030268,MedGen:C5543353,OMIM:619317	criteria_provided,_multiple_submitters,_no_conflicts	Pathogenic
19049	HP:0000518;HP:0006801;HP:0001045;HP:0001270	11	13728664	13728664	C	T	exonic	FAR1	1.062	hetero	de novo		nonsynonymous SNV	FAR1:NM_032228.6:exon12:c.1438C>T:p.R480C	0	0	0	0	17	-52	-2	50	24.6	0.567	Peroxisomal fatty acyl-CoA reductase 1 disorder, 616154 (3), Autosomal recessive; Cataracts, spastic paraparesis, and speech delay, 619338 (3), Autosomal dominant	408309	not_provided|FAR1-related_neurodevelopmental_disorder|CATARACTS,_SPASTIC_PARAPLEGIA,_AND_SPEECH_DELAY|CATARACTS,_SPASTIC_PARAPARESIS,_AND_SPEECH_DELAY	MedGen:C3661900|.|.|MedGen:C5543440,OMIM:619338	criteria_provided,_multiple_submitters,_no_conflicts	Pathogenic/Likely_pathogenic																0.363	0.805	0.024125	0.283
19050	HP:0001270;HP:0001249;HP:0001252	7	12231904	12231904	G	A	exonic	TMEM106B	1.143	hetero	de novo		nonsynonymous SNV	TMEM106B:NM_001134232.2:exon8:c.754G>A:p.D252N	0	0.03	0	0.01	-259	-27	-14	204	31	0.046	Leukodystrophy, hypomyelinating, 16, 617964 (3), Autosomal dominant	513887	Leukodystrophy,_hypomyelinating,_16|not_provided	MONDO:MONDO:0054791,MedGen:C4693779,OMIM:617964|MedGen:CN517202	criteria_provided,_multiple_submitters,_no_conflicts	Pathogenic/Likely_pathogenic																0.999	0.968	0.075566	0.526
19053	HP:0002352;HP:0001287	3	184361418	184361418	-	G	exonic;splicing	CLCN2	1.45	homo	parental		frameshift insertion	CLCN2:NM_004366.6:exon1:c.61dupC:p.L21Pfs*27	0	0	0.02	0	-105	-360	-527	-1	32	0	Leukoencephalopathy with ataxia, 615651 (3), Autosomal recessive; Hyperaldosteronism, familial, type II, 605635 (3), Autosomal dominant; {Epilepsy, juvenile myoclonic, susceptibility to, 8}, 607628 (3), Autosomal dominant; {Epilepsy, juvenile absence, susceptibility to, 2}, 607628 (3), Autosomal dominant; {Epilepsy, idiopathic generalized, susceptibility to, 11}, 607628 (3), Autosomal dominant						0.00209	1.98445e-05	0.000690916	1461360	2.04261e-05	1.92571e-05	0	0	0	0.000730515	1.315e-05	1.285e-05	1.346e-05	0.0004	0.0004
19059	HP:0003768	11	128916630	128916630	G	C	exonic	KCNJ5	3.434	hetero	maternal		nonsynonymous SNV	KCNJ5:NM_000890.5:exon3:c.1159G>C:p.G387R	0	0	0.11	0.04	-221	-24	69	-26	12.65	0.008	Long QT syndrome 13, 613485 (3), Autosomal dominant; Hyperaldosteronism, familial, type III, 613677 (3), Autosomal dominant	23895	Andersen_Tawil_syndrome|Cardiovascular_phenotype|Long_QT_syndrome_13|Long_QT_syndrome|Familial_hyperaldosteronism_type_III	MONDO:MONDO:0008222,MedGen:C1563715,OMIM:170390,Orphanet:37553|MedGen:CN230736|MONDO:MONDO:0013279,MedGen:C3150733,OMIM:613485,Orphanet:101016,Orphanet:768|MONDO:MONDO:0002442,MeSH:D008133,MedGen:C0023976|MONDO:MONDO:0013359,MedGen:C3838758,OMIM:613677,Orphanet:251274	criteria_provided,_conflicting_classifications	Conflicting_classifications_of_pathogenicity	0.002081	5.4733e-05	0.00205082	1461642	6.12653e-05	4.81343e-05	0	0	0	0.00199002	9.201e-05	5.139e-05	0.0001	0.0025	0.0025	0.12	0.1018	0.219408	0.451
19062	HP:0001251;HP:0001272	2	55643216	55643216	G	C	splicing	PNPT1	1.68	hetero	paternal	NM_033109.5:exon25:c.2014-3C>G			0.5	0.95	0	0.3	-1	-3	103	-58	25	0	Spinocerebellar ataxia 25, 608703 (3), Autosomal dominant; Deafness, autosomal recessive 70, with or without adult-onset neurodegeneration, 614934 (3), Autosomal recessive; Combined oxidative phosphorylation deficiency 13, 614932 (3), Autosomal recessive	210870	Spinocerebellar_ataxia_type_25|Combined_oxidative_phosphorylation_defect_type_13	MONDO:MONDO:0012103,MedGen:C1837518,OMIM:608703,Orphanet:101111|MONDO:MONDO:0013977,MedGen:C4706283,OMIM:614932,Orphanet:319514	criteria_provided,_single_submitter	Likely_pathogenic
19068	HP:0001250;HP:0001087;HP:0000819;HP:0008527	17	50194130	50194130	-	G	exonic;splicing	COL1A1	0.597	hetero	de novo		frameshift insertion	COL1A1:NM_000088.4:exon24:c.1667dupC:p.G557Wfs*30	0.01	0	0.01	0	679	-105	-198	593	32	1	Osteogenesis imperfecta, type II, 166210 (3), Autosomal dominant; Caffey disease, 114000 (3), Autosomal dominant; Ehlers-Danlos syndrome, arthrochalasia type, 1, 130060 (3), Autosomal dominant; Osteogenesis imperfecta, type I, 166200 (3), Autosomal dominant; {Bone mineral density variation QTL, osteoporosis}, 166710 (3), Autosomal dominant; Combined osteogenesis imperfecta and Ehlers-Danlos syndr…	1444981	not_provided|Osteogenesis_imperfecta_type_I	MedGen:C3661900|MONDO:MONDO:0008146,MedGen:C0023931,OMIM:166200,Orphanet:216796,Orphanet:666	criteria_provided,_multiple_submitters,_no_conflicts	Pathogenic		6.85838e-07	.	1458070	1.36502e-06	0	0	0	0	0
19068	HP:0001250;HP:0001087;HP:0000819;HP:0008527	4	6301029	6301029	G	C	exonic	WFS1	2.406	hetero	maternal		nonsynonymous SNV	WFS1:NM_006005.3:exon8:c.1234G>C:p.V412L	0	0	0	0	35	-232	-727	-846	15.94	0	Deafness, autosomal dominant 6/14/38, 600965 (3), Autosomal dominant; ?Cataract 41, 116400 (3), Autosomal dominant; Wolfram-like syndrome, autosomal dominant, 614296 (3), Autosomal dominant; {Diabetes mellitus, noninsulin-dependent, association with}, 125853 (3), Autosomal dominant; Wolfram syndrome 1, 222300 (3), Autosomal recessive	152849	not_specified|WFS1-Related_Spectrum_Disorders|not_provided|Autosomal_dominant_nonsyndromic_hearing_loss_6	MedGen:CN169374|MedGen:CN239410|MedGen:C3661900|MONDO:MONDO:0010963,MedGen:C1833021,OMIM:600965,Orphanet:90635	criteria_provided,_conflicting_classifications	Conflicting_classifications_of_pathogenicity	0.008563	0.000160068	0.00514866	1461880	0.00016879	0.000151257	3	2	1	0.0056927	3.287e-05	3.855e-05	2.692e-05	0.001	0.001	0.136	0.6632	0.398143	0.627
19068	HP:0001250;HP:0001087;HP:0000819;HP:0008527	4	6302220	6302220	G	A	exonic	WFS1	2.406	hetero	de novo		nonsynonymous SNV	WFS1:NM_006005.3:exon8:c.2425G>A:p.E809K	0	0	0	0	135	-73	-619	451	29.3	0	Deafness, autosomal dominant 6/14/38, 600965 (3), Autosomal dominant; ?Cataract 41, 116400 (3), Autosomal dominant; Wolfram-like syndrome, autosomal dominant, 614296 (3), Autosomal dominant; {Diabetes mellitus, noninsulin-dependent, association with}, 125853 (3), Autosomal dominant; Wolfram syndrome 1, 222300 (3), Autosomal recessive	211082	not_provided|Wolfram-like_syndrome	MedGen:CN517202|MONDO:MONDO:0013673,MedGen:C3280358,OMIM:614296,Orphanet:411590	criteria_provided,_multiple_submitters,_no_conflicts	Pathogenic																0.934	0.7181	0.844638	0.936
19074	HP:0001274;HP:0000518;HP:0001638;HP:0005387;HP:0007703;HP:0001010	18	27992650	27992650	C	T	splicing	CDH2	1.023	hetero	de novo	NM_001792.5:exon9:c.1344+5G>A			0	0.01	0.45	0.94	702	190	24	5	25.8	1	Arrhythmogenic right ventricular dysplasia, familial, 14, 618920 (3), Autosomal dominant; ?Attention deficit-hyperactivity disorder 8, 619957 (3), Autosomal recessive; Agenesis of corpus callosum, cardiac, ocular, and genital syndrome, 618929 (3), Autosomal dominant	1781156	not_provided	MedGen:CN517202	criteria_provided,_single_submitter	Likely_pathogenic
19077	HP:0000252	3	41227232	41227232	C	-	exonic;splicing	CTNNB1	1.278	hetero	No data		frameshift deletion	CTNNB1:NM_001904.4:exon7:c.961delC:p.Q322Kfs*3	0	0.02	0	0	497	521	604	551	32	1	Exudative vitreoretinopathy 7, 617572 (3), Autosomal dominant; Pilomatricoma, somatic, 132600 (3); Colorectal cancer, somatic, 114500 (3); Neurodevelopmental disorder with spastic diplegia and visual defects, 615075 (3), Autosomal dominant; Medulloblastoma, somatic, 155255 (3); Ovarian cancer, somatic, 167000 (3); Hepatocellular carcinoma, somatic, 114550 (3)
19079	HP:0001339	14	102030274	102030274	C	T	exonic;splicing	DYNC1H1	2.879	hetero	de novo		nonsynonymous SNV	DYNC1H1:NM_001376.5:exon51:c.9875C>T:p.A3292V	0	0	0.01	0	-129	-451	-68	305	27.2	1	Charcot-Marie-Tooth disease, axonal, type 2O, 614228 (3), Autosomal dominant; Spinal muscular atrophy, lower extremity-predominant 1, AD, 158600 (3), Autosomal dominant; Cortical dysplasia, complex, with other brain malformations 13, 614563 (3), Autosomal dominant																					0.999	0.9938	0.819581	0.859
19088	HP:0000657	16	89935521	89935521	C	T	exonic	TUBB3	2.724	hetero	de novo		nonsynonymous SNV	TUBB3:NM_006086.4:exon4:c.1070C>T:p.P357L	0	0	0	0	-97	43	-608	-946	27.7	0.042	Fibrosis of extraocular muscles, congenital, 3A, 600638 (3), Autosomal dominant; Cortical dysplasia, complex, with other brain malformations 1, 614039 (3), Autosomal dominant	1185201	not_provided	MedGen:C3661900	criteria_provided,_single_submitter	Pathogenic	9e-06															0.968	0.9439	0.687044	0.864
19094	HP:0001274;HP:0032388	4	106236778	106236778	A	G	exonic;splicing	TBCK	1.141	hetero	maternal		nonsynonymous SNV	TBCK:NM_001163435.3:exon13:c.1201T>C:p.Y401H	0.02	0	0.01	0	30	28	-19	177	27.6	0	Hypotonia, infantile, with psychomotor retardation and characteristic facies 3, 616900 (3), Autosomal recessive	1480307	not_provided	MedGen:C3661900	criteria_provided,_single_submitter	Uncertain_significance		0.000349838	0.000415932	1366348	0.000369124	0.00033027	2	2	0	0	0.0002	0.0002	0.0001	0.0003	0	0.88	0.5024	0.009991	0.208
19094	HP:0001274;HP:0032388	4	106232989	106232989	G	A	exonic	TBCK	1.141	hetero	paternal		nonsynonymous SNV	TBCK:NM_001163435.3:exon17:c.1588C>T:p.R530C	0.01	0	0.99	0.91	-998	661	2	-51	33	0	Hypotonia, infantile, with psychomotor retardation and characteristic facies 3, 616900 (3), Autosomal recessive	2130082	not_provided|Hypotonia,_infantile,_with_psychomotor_retardation_and_characteristic_facies_3	MedGen:C3661900|MONDO:MONDO:0014823,MedGen:C5567480,OMIM:616900,Orphanet:488632	criteria_provided,_multiple_submitters,_no_conflicts	Uncertain_significance		4.10881e-06	4.50066e-06	1460278	1.3627e-06	6.88286e-06	0	0	0	0						0.995	0.8814	0.043626	0.442
19094	HP:0001274;HP:0032388	18	27990127	27990127	T	C	exonic;splicing	CDH2	2.434	hetero	de novo		nonsynonymous SNV	CDH2:NM_001792.5:exon10:c.1568A>G:p.D523G	0.01	0.05	0.01	0	889	61	98	-30	29.8	1	Arrhythmogenic right ventricular dysplasia, familial, 14, 618920 (3), Autosomal dominant; ?Attention deficit-hyperactivity disorder 8, 619957 (3), Autosomal recessive; Agenesis of corpus callosum, cardiac, ocular, and genital syndrome, 618929 (3), Autosomal dominant																					0.886	0.9845	0.429219	0.796
19109	HP:0002084;HP:0010442;HP:0000508;HP:0000486;HP:0001263;HP:0002510	4	15502903	15502903	-	GAGGGAGGAGCCAAGATGGCCGAATAGGAACAGCTCCGGTCTACAGCTCCCAGCGTGAGCGACGCAGA	exonic;splicing	CC2D2A	1.863	hetero	paternal		frameshift insertion	CC2D2A:NM_001378615.1:exon6:c.418_419insGAGGGAGGAGCCAAGATGGCCGAATAGGAACAGCTCCGGTCTACAGCTCCCAGCGTGAGCGACGCAGA:p.E140Gfs*35	0.13	0.01	0.11	0.01	-81	885	20	942	26.9	0	COACH syndrome 2, 619111 (3), Autosomal recessive; Retinitis pigmentosa 93, 619845 (3), Autosomal recessive; Meckel syndrome 6, 612284 (3), Autosomal recessive; Joubert syndrome 9, 612285 (3), Autosomal recessive						1.8e-05
19112	HP:0000252;HP:0006879;HP:0002126	17	42613976	42613976	C	T	exonic;splicing	TUBG1	1.784	hetero	de novo		nonsynonymous SNV	TUBG1:NM_001070.5:exon8:c.821C>T:p.T274I	0	0	0.01	0	222	292	18	-906	23.9	0.312	Cortical dysplasia, complex, with other brain malformations 4, 615412 (3), Autosomal dominant	375014	not_provided	MedGen:CN517202	criteria_provided,_single_submitter	Likely_pathogenic																0.977	0.9866	0.596869	0.833
19115	HP:0000252;HP:0002126	1	197104402	197104402	G	A	exonic	ASPM	1.888	hetero	paternal		stopgain	ASPM:NM_018136.5:exon18:c.4849C>T:p.R1617X	0	0	0	0	363	783	428	-103	36	0	Microcephaly 5, primary, autosomal recessive, 608716 (3), Autosomal recessive	619980	not_provided|Microcephaly_5,_primary,_autosomal_recessive	MedGen:C3661900|MONDO:MONDO:0012106,MedGen:C1837501,OMIM:608716,Orphanet:2512	criteria_provided,_conflicting_classifications	Conflicting_classifications_of_pathogenicity		1.30047e-05	2.23095e-05	1461010	1.08965e-05	1.51343e-05	0	0	0	0	1.976e-05	1.288e-05	2.698e-05	0.0002	0.0002
19115	HP:0000252;HP:0002126	1	197093060	197093060	G	A	exonic;splicing	ASPM	1.888	hetero	maternal		stopgain	ASPM:NM_018136.5:exon21:c.9286C>T:p.R3096X	0	0.01	0.01	0	455	201	19	-8	39	0	Microcephaly 5, primary, autosomal recessive, 608716 (3), Autosomal recessive	1015605	Microcephaly_5,_primary,_autosomal_recessive	MONDO:MONDO:0012106,MedGen:C1837501,OMIM:608716,Orphanet:2512	criteria_provided,_single_submitter	Pathogenic		8.25232e-06	2.24296e-05	1454136	9.58418e-06	6.90831e-06	0	0	0	0
19121	HP:0007260;HP:0012443;HP:0012372;HP:0003741	12	49185235	49185235	C	T	exonic	TUBA1A	1.66	hetero	de novo		nonsynonymous SNV	TUBA1A:NM_006009.4:exon4:c.1131G>A:p.M377I	0	0	0	0	-194	-382	-243	21	25.2	1	Lissencephaly 3, 611603 (3), Autosomal dominant																					0.737	0.9812	0.951898	0.901
19124	HP:0000252;HP:0002500	X	19359528	19359528	-	C	exonic;splicing	PDHA1	1.371	hetero	de novo		frameshift insertion	PDHA1:NM_000284.4:exon11:c.1049dupC:p.Q351Pfs*8	0	0.01	0	0	-307	-39	112	-474	33		Pyruvate dehydrogenase E1-alpha deficiency, 312170 (3), X-linked dominant
19130	HP:0000252;HP:0001274;HP:0001321	12	49185407	49185407	C	T	exonic	TUBA1A	2.107	hetero	de novo		nonsynonymous SNV	TUBA1A:NM_006009.4:exon4:c.959G>A:p.R320H	0	0.01	0	0.01	895	-356	-61	612	24.9	1	Lissencephaly 3, 611603 (3), Autosomal dominant	512021	Tubulinopathy|Inborn_genetic_diseases|Lissencephaly_due_to_TUBA1A_mutation|TUBA1A-related_condition	MONDO:MONDO:0100153,MedGen:CN850169|MeSH:D030342,MedGen:C0950123|MONDO:MONDO:0012703,MedGen:C4305153,OMIM:611603,Orphanet:171680|.	criteria_provided,_multiple_submitters,_no_conflicts	Pathogenic/Likely_pathogenic																0.519	0.9937	0.608572	0.902
19139	HP:0002079;HP:0002539	5	88823796	88823796	G	A	UTR5	MEF2C	1.698	hetero	de novo	NM_002397.5:c.-8C>T			0	0	0	0	-817	134	992	514	19.52	1	Chromosome 5q14.3 deletion syndrome, 613443 (4), Autosomal dominant; Neurodevelopmental disorder with hypotonia, stereotypic hand movements, and impaired language, 613443 (3), Autosomal dominant	1193644	Neurodevelopmental_disorder|Intellectual_disability,_autosomal_dominant_20|not_provided	MONDO:MONDO:0700092,MeSH:D065886,MedGen:C1535926|MONDO:MONDO:0013266,MedGen:C3150700,OMIM:613443,Orphanet:228384|MedGen:C3661900	criteria_provided,_multiple_submitters,_no_conflicts	Pathogenic
19142	HP:0200134;HP:0001263;HP:0001249	12	51807101	51807101	G	A	exonic	SCN8A	1.611	hetero	de novo		nonsynonymous SNV	SCN8A:NM_001330260.2:exon27:c.5615G>A:p.R1872Q,SCN8A:NM_014191.4:exon27:c.5615G>A:p.R1872Q	0	0	0	0	-819	969	-107	307	25.8	1	?Myoclonus, familial, 2, 618364 (3), Autosomal dominant; Seizures, benign familial infantile, 5, 617080 (3), Autosomal dominant; Cognitive impairment with or without cerebellar ataxia, 614306 (3), Autosomal dominant; Developmental and epileptic encephalopathy 13, 614558 (3), Autosomal dominant	247729	not_provided|Developmental_and_epileptic_encephalopathy,_13|Early_infantile_epileptic_encephalopathy_with_suppression_bursts	MedGen:C3661900|MONDO:MONDO:0013801,MedGen:C3281191,OMIM:614558,Orphanet:442835|MONDO:MONDO:0100062,MedGen:C0393706,OMIM:PS308350,Orphanet:1934	criteria_provided,_multiple_submitters,_no_conflicts	Pathogenic		1.59085e-06	2.28624e-05	628596	0	2.92037e-06	0	0	0	0						0.996	0.7649	0.657754	0.929
19145	HP:0002415;HP:0008167	7	92489752	92489752	-	A	exonic;splicing	PEX1	2.071	hetero	maternal		frameshift insertion	PEX1:NM_000466.3:exon22:c.3597dupT:p.I1200Yfs*31	0.01	0	0	0.02	37	-457	31	166	26.3	0	Heimler syndrome 1, 234580 (3), Autosomal recessive; Peroxisome biogenesis disorder 1B (NALD/IRD), 601539 (3), Autosomal recessive; Peroxisome biogenesis disorder 1A (Zellweger), 214100 (3), Autosomal recessive
19145	HP:0002415;HP:0008167	7	92509401	92509401	T	C	exonic;splicing	PEX1	2.071	hetero	paternal		nonsynonymous SNV	PEX1:NM_000466.3:exon9:c.1598A>G:p.D533G	0	0.15	0	0.16	0	10	1	-72	23.5	0	Heimler syndrome 1, 234580 (3), Autosomal recessive; Peroxisome biogenesis disorder 1B (NALD/IRD), 601539 (3), Autosomal recessive; Peroxisome biogenesis disorder 1A (Zellweger), 214100 (3), Autosomal recessive																					0.031	0.1852	0.136114	0.414
19146	HP:0007162;HP:0002500;HP:0002376	10	78013771	78013771	C	T	exonic;splicing	POLR3A	1.879	hetero	paternal		nonsynonymous SNV	POLR3A:NM_007055.4:exon11:c.1451G>A:p.R484Q	0.01	0.04	0	0.05	14	19	-42	-121	31	0	Wiedemann-Rautenstrauch syndrome, 264090 (3), Autosomal recessive; Leukodystrophy, hypomyelinating, 7, with or without oligodontia and/or hypogonadotropic hypogonadism, 607694 (3), Autosomal recessive	2848929	Leukoencephalopathy-ataxia-hypodontia-hypomyelination_syndrome	MONDO:MONDO:0011897,MedGen:C2676243,OMIM:607694,Orphanet:137639,Orphanet:447893,Orphanet:447896,Orphanet:77295,Orphanet:88637	criteria_provided,_single_submitter	Uncertain_significance	9e-06	6.15652e-06	2.22826e-05	1461866	8.16742e-06	4.12519e-06	0	0	0	2.51902e-05	1.315e-05	1.286e-05	1.346e-05	2.941e-05	0	0.96	0.7347	0.127043	0.566
19147	HP:0200134;HP:0011097	14	21414378	21414378	-	T	exonic;splicing	CHD8	0.639	hetero	de novo		frameshift insertion	CHD8:NM_001170629.2:exon9:c.2064dupA:p.E689Rfs*4	0.04	0.01	0.04	0.02	40	-1	370	496	29.8	1	Intellectual developmental disorder with autism and macrocephaly, 615032 (3), Autosomal dominant
19150	HP:0001321;HP:0002134;HP:0002538;HP:0001249;HP:0000717;HP:0000577;HP:0000646;HP:0000639;HP:0001263	12	51790431	51790431	C	T	exonic;splicing	SCN8A	1.614	hetero	de novo		stopgain	SCN8A:NM_001330260.2:exon25:c.4453C>T:p.Q1485X,SCN8A:NM_014191.4:exon25:c.4453C>T:p.Q1485X	0.02	0.01	0.01	0	-21	-33	155	71	42	1	?Myoclonus, familial, 2, 618364 (3), Autosomal dominant; Seizures, benign familial infantile, 5, 617080 (3), Autosomal dominant; Cognitive impairment with or without cerebellar ataxia, 614306 (3), Autosomal dominant; Developmental and epileptic encephalopathy 13, 614558 (3), Autosomal dominant
19150	HP:0001321;HP:0002134;HP:0002538;HP:0001249;HP:0000717;HP:0000577;HP:0000646;HP:0000639;HP:0001263	12	49185128	49185128	A	G	exonic	TUBA1A	1.863	hetero	de novo		nonsynonymous SNV	TUBA1A:NM_006009.4:exon4:c.1238T>C:p.M413T	0.06	0	0.01	0	-77	485	891	565	24.5	1	Lissencephaly 3, 611603 (3), Autosomal dominant																					0.752	0.9993	0.883328	0.854
19157	HP:0001332;HP:0001249	X	154031155	154031155	G	A	exonic	MECP2	1.411	homo	maternal		nonsynonymous SNV	MECP2:NM_001110792.2:exon3:c.709C>T:p.P237S,MECP2:NM_004992.4:exon4:c.673C>T:p.P225S	0	0.01	0	0	-19	-219	462	-857	24.9		Rett syndrome, atypical, 312750 (3), X-linked dominant; Encephalopathy, neonatal severe, 300673 (3), X-linked recessive; Intellectual developmental disorder, X-linked syndromic, Lubs type, 300260 (3), X-linked recessive; {Autism susceptibility, X-linked 3}, 300496 (3), X-linked; Intellectual developmental disorder, X-linked syndromic 13, 300055 (3), X-linked recessive; Rett syndrome, 312750 (3), …																					0.994	0.921	0.935	0.776
19160	HP:0006808;HP:0002079;HP:0002500	1	219981401	219981401	G	C	exonic;splicing	EPRS1	1.977	hetero	paternal		nonsynonymous SNV	EPRS1:NM_004446.3:exon24:c.3430C>G:p.L1144V	0	0	0.02	0.01	932	-601	-27	-20	26.9	0.019	Leukodystrophy, hypomyelinating, 15, 617951 (3), Autosomal recessive						0.000958	1.64767e-05	0.000602786	1456598	1.63926e-05	1.65617e-05	0	0	0	0.000605877	1.976e-05	2.574e-05	1.349e-05	0.0006	0.0006	0.893	0.2713	0.026527	0.302
19160	HP:0006808;HP:0002079;HP:0002500	1	220018993	220018993	A	G	splicing	EPRS1	1.977	hetero	maternal	NM_004446.3:exon11:c.1434+2T>C			0	0.03	0.86	0.95	-10	86	-42	2	33	0.019	Leukodystrophy, hypomyelinating, 15, 617951 (3), Autosomal recessive
19163	HP:0200134;HP:0002069	X	18608887	18608887	C	-	exonic;splicing	CDKL5	1.77	hetero	de novo		frameshift deletion	CDKL5:NM_001323289.2:exon13:c.2021delC:p.F675Sfs*109	0	0	0	0.01	765	-873	26	-711	23.8		Developmental and epileptic encephalopathy 2, 300672 (3), X-linked dominant	404163	Developmental_and_epileptic_encephalopathy,_2|Angelman_syndrome-like	MONDO:MONDO:0010396,MedGen:C4750718,OMIM:300672,Orphanet:1934,Orphanet:3451,Orphanet:505652|MedGen:CN128785	criteria_provided,_single_submitter	Pathogenic
19166	HP:0011185;HP:0006846	12	51702879	51702879	A	G	exonic;splicing	SCN8A	2.48	hetero	de novo		nonsynonymous SNV	SCN8A:NM_001330260.2:exon9:c.1099A>G:p.M367V,SCN8A:NM_014191.4:exon9:c.1099A>G:p.M367V	0	0	0	0	-106	9	35	705	23.3	1	?Myoclonus, familial, 2, 618364 (3), Autosomal dominant; Seizures, benign familial infantile, 5, 617080 (3), Autosomal dominant; Cognitive impairment with or without cerebellar ataxia, 614306 (3), Autosomal dominant; Developmental and epileptic encephalopathy 13, 614558 (3), Autosomal dominant	202719	not_provided|Epileptic_encephalopathy	MedGen:CN517202|Human_Phenotype_Ontology:HP:0200134,MedGen:C0543888	criteria_provided,_multiple_submitters,_no_conflicts	Likely_pathogenic																0.246	0.8617	0.846712	0.966
19169	HP:0001336;HP:0001332;HP:0001251	13	101726780	101726780	C	A	exonic;splicing	FGF14	1.458	hetero	de novo		stopgain	FGF14:NM_004115.4:exon4:c.439G>T:p.E147X	0.16	0.14	0	0.05	-50	30	-309	-168	39	0.98	Spinocerebellar ataxia 27A, 193003 (3), Autosomal dominant; Spinocerebellar ataxia 27B, late-onset, 620174 (3), Autosomal dominant	1687141	Spinocerebellar_ataxia_27A|not_provided	MONDO:MONDO:0008654,MedGen:CN031884,OMIM:193003|MedGen:C3661900	criteria_provided,_single_submitter	Pathogenic
19179	HP:0001263;HP:0002187;HP:0010841;HP:0001336;HP:0007371;HP:0012444	9	128219078	128219078	G	C	exonic;splicing	DNM1	1.775	hetero	de novo		nonsynonymous SNV	DNM1:NM_004408.4:exon4:c.415G>C:p.G139R	0.05	0	0	0	12	-54	149	11	32	1	Developmental and epileptic encephalopathy 31B, autosomal recessive, 620352 (3), Autosomal recessive; Developmental and epileptic encephalopathy 31A, autosomal dominant, 616346 (3), Autosomal dominant																					1	0.9998	0.800796	0.946
19182	HP:0001332;HP:0004305;HP:0001260	14	36517867	36517867	A	G	exonic	NKX2-1	1.598	hetero	de novo		nonsynonymous SNV	NKX2-1:NM_001079668.3:exon3:c.617T>C:p.L206P	0	0	0.01	0	-259	-582	-29	-53	32	0.963	Chorea, hereditary benign, 118700 (3), Autosomal dominant; {Thyroid cancer, nonmedullary, 1}, 188550 (3), Autosomal dominant; Choreoathetosis, hypothyroidism, and neonatal respiratory distress, 610978 (3), Autosomal dominant	1174848	not_provided	MedGen:C3661900	criteria_provided,_single_submitter	Likely_pathogenic																0.997	1	0.979309	0.986
19185	HP:0001249;HP:0008572;HP:0001250	2	166012283	166012283	C	A	splicing	SCN1A	1.199	hetero	de novo	NM_001165963.4:exon22:c.3706-1G>T			0.98	1	0	0.12	-11	-1	0	-66	35	1	Developmental and epileptic encephalopathy 6B, non-Dravet, 619317 (3), Autosomal dominant; Migraine, familial hemiplegic, 3, 609634 (3), Autosomal dominant; Dravet syndrome, 607208 (3), Autosomal dominant; Febrile seizures, familial, 3A, 604403 (3), Autosomal dominant; Generalized epilepsy with febrile seizures plus, type 2, 604403 (3), Autosomal dominant
19188	HP:0001250;HP:0001662	12	51806420	51806420	T	C	exonic	SCN8A	0.904	hetero	de novo		nonsynonymous SNV	SCN8A:NM_001330260.2:exon27:c.4934T>C:p.M1645T,SCN8A:NM_014191.4:exon27:c.4934T>C:p.M1645T	0	0	0	0	-776	-138	988	87	26.2	1	?Myoclonus, familial, 2, 618364 (3), Autosomal dominant; Seizures, benign familial infantile, 5, 617080 (3), Autosomal dominant; Cognitive impairment with or without cerebellar ataxia, 614306 (3), Autosomal dominant; Developmental and epileptic encephalopathy 13, 614558 (3), Autosomal dominant																					0.95	0.9786	0.888149	0.972
19198	HP:0000407;HP:0001272;HP:0001270;HP:0001260;HP:0001337	X	123706931	123706931	T	G	exonic;splicing	THOC2	1.415	./1	de novo		nonsynonymous SNV	THOC2:NM_001081550.2:exon3:c.149A>C:p.Y50S	0	0	0	0	-227	10	-343	-77	26.1		Intellectual developmental disorder, X-linked 12, 300957 (3), X-linked recessive	798803	X-linked_intellectual_disability-short_stature-overweight_syndrome	MONDO:MONDO:0010496,MedGen:C0796218,OMIM:300957,Orphanet:457240	criteria_provided,_single_submitter	Likely_pathogenic																0.858	0.8222	0.034255	0.353
19201	HP:0001252;HP:0001263;HP:0003799;HP:0004970;HP:0000365	2	48464936	48464936	G	T	splicing	PPP1R21	1.129	homo	parental	NM_001135629.3:exon8:c.695-1G>T			0.6	0.96	0	0.54	8	1	443	53	35	0	Neurodevelopmental disorder with hypotonia, facial dysmorphism, and brain abnormalities, 619383 (3), Autosomal recessive						3.7e-05	1.72154e-06	7.33676e-05	580874	0	3.13781e-06	0	0	0	0
19201	HP:0001252;HP:0001263;HP:0003799;HP:0004970;HP:0000365	11	17606016	17606016	T	-	exonic	OTOG	0.798	homo	parental		frameshift deletion	OTOG:NM_001292063.2:exon33:c.4037delT:p.V1346Gfs*81	0	0.02	0.02	0.02	-9	-98	631	70	33	0	Deafness, autosomal recessive 18B, 614945 (3), Autosomal recessive	1062291	not_provided	MedGen:C3661900	criteria_provided,_single_submitter	Pathogenic	0.000709	6.43672e-06	0.000268909	1398228	4.23376e-06	8.70022e-06	0	0	0	0.000251833	1.314e-05	1.284e-05	1.345e-05	0.0004	0.0004
19211	HP:0004313;HP:0001903;HP:0001410	5	150056317	150056317	G	A	exonic;splicing	CSF1R	0.249	hetero	de novo		nonsynonymous SNV	CSF1R:NM_001288705.3:exon17:c.2344C>T:p.R782C	0.02	0	0	0	37	2	-852	933	25.2	0.974	Brain abnormalities, neurodegeneration, and dysosteosclerosis, 618476 (3), Autosomal recessive; Leukoencephalopathy, diffuse hereditary, with spheroids 1, 221820 (3), Autosomal dominant	1286798	CSF1R-related_condition|Hereditary_diffuse_leukoencephalopathy_with_spheroids|Leukoencephalopathy,_diffuse_hereditary,_with_spheroids_1|not_provided	.|MONDO:MONDO:0030796,MedGen:C3711381,OMIM:PS221820,Orphanet:313808|MONDO:MONDO:0800027,MedGen:C5561929,OMIM:221820,Orphanet:313808|MedGen:C3661900	criteria_provided,_multiple_submitters,_no_conflicts	Likely_pathogenic																1	0.9873	0.83572	0.838
19213	HP:0001249;HP:0001252	14	60979281	60979281	A	G	exonic	TRMT5	0.805	hetero	maternal		nonsynonymous SNV	TRMT5:NM_020810.3:exon2:c.617T>C:p.I206T	0	0	0	0	605	79	-50	478	26.8	0	Peripheral neuropathy with variable spasticity, exercise intolerance, and developmental delay, 616539 (3), Autosomal recessive	1958551	not_provided	MedGen:CN517202	criteria_provided,_single_submitter	Uncertain_significance	9.2e-05	1.91568e-05	6.668e-05	1461620	1.90598e-05	1.92548e-05	0	0	0	5.03905e-05	2.628e-05	5.137e-05	0	5.88e-05	0	0.999	0.8116	0.083799	0.742
19213	HP:0001249;HP:0001252	14	60975131	60975131	G	-	exonic	TRMT5	0.805	hetero	paternal		frameshift deletion	TRMT5:NM_020810.3:exon5:c.1508delC:p.T503Nfs*40	0.03	0.01	0.02	0	64	-772	345	561	24.6	0	Peripheral neuropathy with variable spasticity, exercise intolerance, and developmental delay, 616539 (3), Autosomal recessive
20019	HP:0002486	17	63964587	63964587	C	T	exonic	SCN4A	4.006	hetero	de novo		nonsynonymous SNV	SCN4A:NM_000334.4:exon9:c.1333G>A:p.V445M	0.01	0	0	0	328	-724	-1000	-208	25.5	0	Paramyotonia congenita, 168300 (3), Autosomal dominant; Hyperkalemic periodic paralysis, 170500 (3), Autosomal dominant; Congenital myopathy 22B, severe fetal, 620369 (3), Autosomal recessive; Hypokalemic periodic paralysis, type 2, 613345 (3), Autosomal dominant; Myotonia congenita, atypical, acetazolamide-responsive, 608390 (3), Autosomal dominant; Myasthenic syndrome, congenital, 16, 614198 (3…	20949	not_provided|SCN4A-related_non-dystrophic_myotonia|Potassium-aggravated_myotonia|Hyperkalemic_periodic_paralysis|Paramyotonia_congenita_of_Von_Eulenburg|Hypokalemic_periodic_paralysis,_type_1|Congenital_myasthenic_syndrome_16|Hypokalemic_periodic_paralysis,_type_2	MedGen:C3661900|.|MONDO:MONDO:0018959,MedGen:C2931826,OMIM:608390,Orphanet:612,Orphanet:99734,Orphanet:99735,Orphanet:99736|Human_Phenotype_Ontology:HP:0007215,MONDO:MONDO:0008224,MedGen:C0238357,OMIM:170500,Orphanet:682|MONDO:MONDO:0008195,MedGen:C0221055,OMIM:168300,Orphanet:684|MONDO:MONDO:0042979,MedGen:C3714580,OMIM:170400,Orphanet:681|MONDO:MONDO:0013620,MedGen:C3280112,OMIM:614198,Orphanet…	criteria_provided,_multiple_submitters,_no_conflicts	Pathogenic		1.36856e-06	2.23754e-05	1461388	2.72327e-06	0	0	0	0	0						0.999	0.9675	0.728118	0.917
20022	HP:0011097;HP:0001270;HP:0001249	6	29622127	29622127	C	G	exonic;splicing	GABBR1	Not_annotated	hetero	de novo		nonsynonymous SNV	GABBR1:NM_001470.4:exon9:c.1042G>C:p.A348P	0	0	0	0	346	78	-375	202	26.1	1	Neurodevelopmental delay and epilepsy, Autosomal dominant	2543852	Neurofibromatosis,_type_1	MONDO:MONDO:0018975,MedGen:C0027831,OMIM:162200,Orphanet:636	criteria_provided,_single_submitter	Likely_pathogenic																0.855	0.956	0.202299	0.648
20022	HP:0011097;HP:0001270;HP:0001249	17	31233091	31233091	C	T	exonic	NF1	0.857	hetero	de novo		nonsynonymous SNV	NF1:NM_001042492.3:exon27:c.3586C>T:p.L1196F	0.01	0	0	0	7	-89	-276	-942	24.7	0.999	Watson syndrome, 193520 (3), Autosomal dominant; Leukemia, juvenile myelomonocytic, 607785 (3), Autosomal dominant, Somatic mutation; Neurofibromatosis, familial spinal, 162210 (3), Autosomal dominant; Neurofibromatosis, type 1, 162200 (3), Autosomal dominant; Neurofibromatosis-Noonan syndrome, 601321 (3), Autosomal dominant	1033178	Hereditary_cancer-predisposing_syndrome|Cardiovascular_phenotype|not_provided|Neurofibromatosis,_type_1	MONDO:MONDO:0015356,MeSH:D009386,MedGen:C0027672,Orphanet:140162|MedGen:CN230736|MedGen:C3661900|MONDO:MONDO:0018975,MedGen:C0027831,OMIM:162200,Orphanet:636	criteria_provided,_conflicting_classifications	Conflicting_classifications_of_pathogenicity											6.572e-06	0	1.345e-05	1.47e-05	0	0.521	0.9881	0.790429	0.248
20022	HP:0011097;HP:0001270;HP:0001249	17	31233095	31233095	C	T	exonic	NF1	0.857	hetero	de novo		nonsynonymous SNV	NF1:NM_001042492.3:exon27:c.3590C>T:p.A1197V	0	0.02	0	0	-395	-93	-214	-946	26.5	0.999	Watson syndrome, 193520 (3), Autosomal dominant; Leukemia, juvenile myelomonocytic, 607785 (3), Autosomal dominant, Somatic mutation; Neurofibromatosis, familial spinal, 162210 (3), Autosomal dominant; Neurofibromatosis, type 1, 162200 (3), Autosomal dominant; Neurofibromatosis-Noonan syndrome, 601321 (3), Autosomal dominant	213268	Neurofibromatosis,_type_1	MONDO:MONDO:0018975,MedGen:C0027831,OMIM:162200,Orphanet:636	criteria_provided,_conflicting_classifications	Conflicting_classifications_of_pathogenicity	9e-06															0.69	0.9588	0.855562	0.366
20028	HP:0001305;HP:00001249;HP:0000508;HP:0002438;HP:0002500;HP:0002079	16	89923432	89923432	C	A	exonic;splicing	TUBB3	2.004	hetero	de novo		nonsynonymous SNV	TUBB3:NM_006086.4:exon1:c.31C>A:p.Q11K	0	0	0	0	-85	-969	-3	-602	24.8	0.042	Fibrosis of extraocular muscles, congenital, 3A, 600638 (3), Autosomal dominant; Cortical dysplasia, complex, with other brain malformations 1, 614039 (3), Autosomal dominant							1.8897e-06	.	529184	0	3.42632e-06	0	0	0	0						0.508	0.9905	0.760792	0.695
20043	HP:0003741	12	49185524	49185524	G	A	exonic	TUBA1A	0.874	hetero	de novo		nonsynonymous SNV	TUBA1A:NM_006009.4:exon4:c.842C>T:p.A281V	0.01	0.01	0.01	0.03	-473	-259	911	495	23.8	1	Lissencephaly 3, 611603 (3), Autosomal dominant																					0.094	0.9208	0.791644	0.752
20062	HP:0005580;HP:0000252;HP:0009879	17	42614520	42614520	C	T	exonic;splicing	TUBG1	1.605	hetero	de novo		nonsynonymous SNV	TUBG1:NM_001070.5:exon10:c.1021C>T:p.R341W	0.01	0	0	0	44	-6	-522	-787	29	0.312	Cortical dysplasia, complex, with other brain malformations 4, 615412 (3), Autosomal dominant	360246	not_provided	MedGen:CN517202	criteria_provided,_multiple_submitters,_no_conflicts	Pathogenic/Likely_pathogenic																1	0.9451	0.555056	0.885
20065	HP:0006855	12	88071848	88071848	T	A	exonic	CEP290	2.055	hetero	maternal		stopgain	CEP290:NM_025114.4:exon42:c.5788A>T:p.K1930X	0	0.04	0	0.06	-67	78	45	-67	41	0	Leber congenital amaurosis 10, 611755 (3); Joubert syndrome 5, 610188 (3), Autosomal recessive; Senior-Loken syndrome 6, 610189 (3), Autosomal recessive; ?Bardet-Biedl syndrome 14, 615991 (3), Autosomal recessive; Meckel syndrome 4, 611134 (3), Autosomal recessive	800580	Familial_aplasia_of_the_vermis|Meckel-Gruber_syndrome|Nephronophthisis|Leber_congenital_amaurosis|Bardet-Biedl_syndrome_14	MONDO:MONDO:0018772,MedGen:C0431399,OMIM:PS213300,Orphanet:475|MONDO:MONDO:0018921,MedGen:C0265215,OMIM:PS249000,Orphanet:564|Human_Phenotype_Ontology:HP:0000090,Human_Phenotype_Ontology:HP:0004748,MONDO:MONDO:0019005,MedGen:C0687120,OMIM:PS256100,Orphanet:655|MONDO:MONDO:0018998,MeSH:D057130,MedGen:C0339527,OMIM:PS204000,Orphanet:65|MONDO:MONDO:0014442,MedGen:C2673874,OMIM:615991,Orphanet:110	criteria_provided,_multiple_submitters,_no_conflicts	Pathogenic	5.5e-05	1.61157e-06	2.81341e-05	620514	3.54042e-06	0	0	0	0	2.81341e-05
20065	HP:0006855	12	88068657	88068657	A	T	splicing	CEP290	2.055	hetero	paternal	NM_025114.4:exon44:c.6012-12T>A			0.34	0.95	0.01	0.04	45	-12	722	-619	22.7	0	Leber congenital amaurosis 10, 611755 (3); Joubert syndrome 5, 610188 (3), Autosomal recessive; Senior-Loken syndrome 6, 610189 (3), Autosomal recessive; ?Bardet-Biedl syndrome 14, 615991 (3), Autosomal recessive; Meckel syndrome 4, 611134 (3), Autosomal recessive	857265	Retinal_dystrophy|Bardet-Biedl_syndrome_14	Human_Phenotype_Ontology:HP:0000556,Human_Phenotype_Ontology:HP:0007736,Human_Phenotype_Ontology:HP:0007910,Human_Phenotype_Ontology:HP:0007974,Human_Phenotype_Ontology:HP:0007982,MONDO:MONDO:0019118,MeSH:D058499,MedGen:C0854723,Orphanet:71862|MONDO:MONDO:0014442,MedGen:C2673874,OMIM:615991,Orphanet:110	criteria_provided,_multiple_submitters,_no_conflicts	Pathogenic	0.001023	2.29902e-05	0.000862475	1435392	2.90704e-05	1.68301e-05	0	0	0	0.000862475
20068	HP:0001360	6	109786431	109786431	C	G	exonic;splicing	FIG4	0.712	hetero	maternal		nonsynonymous SNV	FIG4:NM_014845.6:exon18:c.2078C>G:p.A693G	0.01	0.01	0.61	0.07	-141	747	-1	18	23.4	0	Yunis-Varon syndrome, 216340 (3), Autosomal recessive; ?Polymicrogyria, bilateral temporooccipital, 612691 (3), Autosomal recessive; Amyotrophic lateral sclerosis 11, 612577 (3), Autosomal dominant; Charcot-Marie-Tooth disease, type 4J, 611228 (3), Autosomal recessive																					0.07	0.1103	0.01007	0.095
20068	HP:0001360	6	109715166	109715166	T	C	exonic;splicing	FIG4	0.712	hetero	paternal		nonsynonymous SNV	FIG4:NM_014845.6:exon2:c.155T>C:p.I52T	0	0	0	0	-86	150	-195	-975	21.3	0	Yunis-Varon syndrome, 216340 (3), Autosomal recessive; ?Polymicrogyria, bilateral temporooccipital, 612691 (3), Autosomal recessive; Amyotrophic lateral sclerosis 11, 612577 (3), Autosomal dominant; Charcot-Marie-Tooth disease, type 4J, 611228 (3), Autosomal recessive	634476	Charcot-Marie-Tooth_disease_type_4	MONDO:MONDO:0018995,MedGen:C4082197,Orphanet:64749	criteria_provided,_single_submitter	Uncertain_significance	0.000414	1.95271e-05	0.000201478	1433904	2.08667e-05	1.81804e-05	0	0	0	0.000228033	6.57e-06	1.285e-05	0	.	0	0.093	0.474	0.021798	0.268
20077	HP:0002500	13	110174641	110174641	C	T	exonic;splicing	COL4A1	1.351	hetero	No data		nonsynonymous SNV	COL4A1:NM_001845.6:exon38:c.3307G>A:p.G1103R	0	0.01	0	0.01	-643	-119	-741	-22	24	1	?Retinal arteries, tortuosity of, 180000 (3), Autosomal dominant; {Hemorrhage, intracerebral, susceptibility to}, 614519 (3); Angiopathy, hereditary, with nephropathy, aneurysms, and muscle cramps, 611773 (3), Autosomal dominant; Microangiopathy and leukoencephalopathy, pontine, autosomal dominant, 618564 (3), Autosomal dominant; Brain small vessel disease with or without ocular anomalies, 175780…	860033	not_provided	MedGen:C3661900	criteria_provided,_multiple_submitters,_no_conflicts	Pathogenic/Likely_pathogenic																1	0.9731	0.962466	0.954
20081	HP:0001274	16	3729368	3729368	G	-	exonic	CREBBP	1.8	hetero	de novo		frameshift deletion	CREBBP:NM_004380.3:exon31:c.5679delC:p.T1894Hfs*21	0	0	0	0	-606	-630	-59	901	27.1	1	Menke-Hennekam syndrome 1, 618332 (3), Autosomal dominant; Rubinstein-Taybi syndrome 1, 180849 (3), Autosomal dominant
20090	HP:0001274	X	19359619	19359619	-	CAAT	exonic	PDHA1	2.083	hetero	de novo		frameshift insertion	PDHA1:NM_000284.4:exon11:c.1139_1140insCAAT:p.W383Sfs*6	0	0.01	0	0	-147	-824	-669	-11	32		Pyruvate dehydrogenase E1-alpha deficiency, 312170 (3), X-linked dominant	25919	Inborn_genetic_diseases|not_provided|Pyruvate_dehydrogenase_complex_deficiency|Pyruvate_dehydrogenase_E1-alpha_deficiency	MeSH:D030342,MedGen:C0950123|MedGen:C3661900|MONDO:MONDO:0019169,MedGen:C0034345,OMIM:PS312170,Orphanet:765,Orphanet:79243|MONDO:MONDO:0010717,MedGen:C1839413,OMIM:312170,Orphanet:79243	reviewed_by_expert_panel	Pathogenic
20099	HP:0001252;HP:0001249;HP:0001270;HP:0000639;HP:0001332	X	154031431	154031431	G	A	exonic;splicing	MECP2	1.429	homo	de novo		nonsynonymous SNV	MECP2:NM_001110792.2:exon3:c.433C>T:p.R145C,MECP2:NM_004992.4:exon4:c.397C>T:p.R133C	0	0.01	0	0.05	12	-362	-227	-35	32		Rett syndrome, atypical, 312750 (3), X-linked dominant; Encephalopathy, neonatal severe, 300673 (3), X-linked recessive; Intellectual developmental disorder, X-linked syndromic, Lubs type, 300260 (3), X-linked recessive; {Autism susceptibility, X-linked 3}, 300496 (3), X-linked; Intellectual developmental disorder, X-linked syndromic 13, 300055 (3), X-linked recessive; Rett syndrome, 312750 (3), …	26848	not_specified|Rett_syndrome,_zappella_variant|Severe_neonatal-onset_encephalopathy_with_microcephaly|Rett_syndrome|Neurodevelopmental_delay|Inborn_genetic_diseases|not_provided|X-linked_intellectual_disability-psychosis-macroorchidism_syndrome|Angelman_syndrome|Intellectual_disability	MedGen:CN169374|MedGen:C2677682|MONDO:MONDO:0010397,MedGen:C1968556,OMIM:300673,Orphanet:209370|MONDO:MONDO:0010726,MedGen:C0035372,OMIM:312750,Orphanet:3095,Orphanet:778|Human_Phenotype_Ontology:HP:0012758,MedGen:C4022738|MeSH:D030342,MedGen:C0950123|MedGen:C3661900|MONDO:MONDO:0010235,MedGen:C0796222,OMIM:300055,Orphanet:3077|MONDO:MONDO:0007113,MedGen:C0162635,OMIM:105830,Orphanet:72|Human_Phe…	reviewed_by_expert_panel	Pathogenic																0.998	0.9999	0.938848	0.986
20104	HP:0001276;HP:0012430;HP:0001321;HP:0012110;HP:0002079;HP:0200134;HP:0001601;HP:0001270	9	128627417	128627417	-	GCGGCAGGAGGAGAACGACAAGCT	exonic;splicing	SPTAN1	1.926	hetero	de novo		nonframeshift insertion	SPTAN1:NM_001130438.3:exon50:c.6608_6609insGCGGCAGGAGGAGAACGACAAGCT:p.E2214_F2215insENDKLRQE	0	0.02	0	0.03	-31	-417	81	160	21.6	1	Developmental and epileptic encephalopathy 5, 613477 (3), Autosomal dominant
20135	HP:0000238;HP:0002308;HP:0000280;HP:0006801;HP:0001270	17	82032452	82032452	C	G	exonic;splicing	RAC3	1.052	hetero	de novo		nonsynonymous SNV	RAC3:NM_005052.3:exon2:c.101C>G:p.P34R	0.01	0	0	0.04	-65	-4	6	46	28.2	0.279	Neurodevelopmental disorder with structural brain anomalies and dysmorphic facies, 618577 (3), Autosomal dominant																					0.998	0.9975	0.408801	0.795
20138	HP:0002536;HP:0006808;HP:0001250;HP:0000819;HP:0002804;HP:0000407;HP:0001270	2	130153072	130153073	AG	-	exonic;splicing	SMPD4	1.781	hetero	maternal		stopgain	SMPD4:NM_017951.5:exon19:c.2124_2125del:p.F709*	0.02	0.01	0.03	0	-194	-199	14	-32	31	0	Neurodevelopmental disorder with microcephaly, arthrogryposis, and structural brain anomalies, 618622 (3), Autosomal recessive
20138	HP:0002536;HP:0006808;HP:0001250;HP:0000819;HP:0002804;HP:0000407;HP:0001270	2	130156582	130156582	-	A	splicing	SMPD4	1.781	hetero	paternal	NM_017951.5:exon13:c.1188+3->T			0	0.71	0.26	0.89	-48	93	-48	3	23.3	0	Neurodevelopmental disorder with microcephaly, arthrogryposis, and structural brain anomalies, 618622 (3), Autosomal recessive
20141	HP:0001249;HP:0002540	13	25769140	25769140	G	C	exonic	ATP8A2	1.669	hetero	maternal		nonsynonymous SNV	ATP8A2:NM_016529.6:exon26:c.2479G>C:p.G827R	0	0	0	0	-92	-78	20	-624	29.5	0	?Cerebellar ataxia, impaired intellectual development, and dysequilibrium syndrome 4, 615268 (3), Autosomal recessive							2.73636e-06	5.03778e-05	1461798	4.08391e-06	1.37512e-06	0	0	0	5.03778e-05						0.89	0.9829	0.252714	0.624
20141	HP:0001249;HP:0002540	13	25774880	25774880	A	G	exonic;splicing	ATP8A2	1.669	hetero	paternal		nonsynonymous SNV	ATP8A2:NM_016529.6:exon27:c.2600A>G:p.H867R	0	0	0	0	520	-755	79	572	26.1	0	?Cerebellar ataxia, impaired intellectual development, and dysequilibrium syndrome 4, 615268 (3), Autosomal recessive						9e-06	6.84271e-07	1.69543e-06	1461410	0	1.37545e-06	0	0	0	0	6.572e-06	0	1.345e-05	1.47e-05	0	0.423	0.9923	0.392599	0.879
20152	HP:0001263;HP:0002373;HP:0000486	17	28556880	28556880	C	T	exonic	PIGS	0.947	hetero	maternal		nonsynonymous SNV	PIGS:NM_033198.4:exon9:c.1027G>A:p.G343S	0.01	0.01	0.01	0.02	-548	92	-186	-100	26.3	0	Developmental and epileptic encephalopathy 95, 618143 (3), Autosomal recessive						0.00453	9.50843e-05	0.00316427	1461860	8.71192e-05	0.00010313	2	0	2	0.00345088	3.285e-05	1.285e-05	5.379e-05	0.001	0.001	0.983	0.1655	0.032976	0.312
20152	HP:0001263;HP:0002373;HP:0000486	17	28563429	28563429	A	G	splicing	PIGS	0.947	hetero	paternal	NM_033198.4:exon5:c.468+2T>C			0.02	0.47	0.3	0.96	1	91	-3	2	33	0	Developmental and epileptic encephalopathy 95, 618143 (3), Autosomal recessive
20157	HP:0002500	15	65877389	65877389	G	C	exonic	RAB11A	Not_annotated	hetero	de novo		nonsynonymous SNV	RAB11A:NM_004663.5:exon2:c.98G>C:p.R33P	0	0	0	0	8	961	-536	64	27.4	0.876	Developmental and Epileptic Encephalopathies, Autosomal dominant																					0.864	0.999	0.148699	0.801
20160	HP:0002500;HP:0000252;HP:0001272;HP:0007366;HP:0001250	9	128632260	128632260	-	GGACCAGCT	exonic	SPTAN1	2.102	hetero	de novo		nonframeshift insertion	SPTAN1:NM_001130438.3:exon53:c.6896_6897insGGACCAGCT:p.L2305_G2306insDQL	0.02	0.01	0	0	593	182	58	711	22.1	1	Developmental and epileptic encephalopathy 5, 613477 (3), Autosomal dominant	168792	SPTAN1-related_condition|not_provided|not_specified|Developmental_and_epileptic_encephalopathy,_5|Undetermined_early-onset_epileptic_encephalopathy|Inborn_genetic_diseases|Early_infantile_epileptic_encephalopathy_with_suppression_bursts	.|MedGen:C3661900|MedGen:CN169374|MONDO:MONDO:0013277,MedGen:C3150731,OMIM:613477,Orphanet:3451|MONDO:MONDO:0018614,MedGen:C5680057,Orphanet:442835|MeSH:D030342,MedGen:C0950123|MONDO:MONDO:0100062,MedGen:C0393706,OMIM:PS308350,Orphanet:1934	criteria_provided,_multiple_submitters,_no_conflicts	Pathogenic/Likely_pathogenic
20163	HP:0002119;HP:0001629;HP:0000028;HP:0025100	1	224398196	224398197	CT	-	exonic;splicing	WDR26	1.068	hetero	de novo		frameshift deletion	WDR26:NM_001379403.1:exon12:c.1974_1975del:p.R658Sfs*24	0	0.01	0	0	398	854	694	320	33	1	Skraban-Deardorff syndrome, 617616 (3), Autosomal dominant	789935	Skraban-Deardorff_syndrome	MONDO:MONDO:0054636,MedGen:C4539927,OMIM:617616,Orphanet:513456	criteria_provided,_multiple_submitters,_no_conflicts	Pathogenic/Likely_pathogenic
20178	HP:0001339	9	131036333	131036333	G	A	splicing	LAMC3	2.656	hetero	maternal	NM_006059.4:exon4:c.976+1G>A			0	0.05	0.64	0.99	-619	-167	-76	-1	34	0	Cortical malformations, occipital, 614115 (3), Autosomal recessive	1314919	not_provided	MedGen:C3661900	criteria_provided,_single_submitter	Likely_pathogenic	8.3e-05	5.2039e-05	0.000155965	1460444	4.49695e-05	5.91786e-05	0	0	0	0.000176358	2.63e-05	2.57e-05	2.692e-05	0.0002	0
20178	HP:0001339	9	131085592	131085595	GACA	-	exonic	LAMC3	2.656	hetero	paternal		frameshift deletion	LAMC3:NM_006059.4:exon25:c.4099_4102del:p.R1368Sfs*48	0.02	0.09	0	0.05	17	-220	132	280	25.8	0	Cortical malformations, occipital, 614115 (3), Autosomal recessive
20184	HP:0000252	14	28767529	28767529	C	-	exonic	FOXG1	1.288	hetero	de novo		frameshift deletion	FOXG1:NM_005249.5:exon1:c.250delC:p.Q86Rfs*106										0.998	Rett syndrome, congenital variant, 613454 (3), Autosomal dominant	187401	FOXG1_disorder|not_provided|Rett_syndrome,_congenital_variant	MONDO:MONDO:0100040,MedGen:CN297063|MedGen:C3661900|MONDO:MONDO:0013270,MedGen:C3150705,OMIM:613454,Orphanet:3095	reviewed_by_expert_panel	Pathogenic		9.85336e-06	0.000256279	913394	6.20828e-06	1.3948e-05	0	0	0	0.000174307
20190	HP:0002119;HP:0012502;HP:0002079;HP:0025100	6	30723925	30723925	A	G	exonic	TUBB	1.693	hetero	de novo		nonsynonymous SNV	TUBB:NM_178014.4:exon4:c.863A>G:p.E288G	0	0	0	0	994	-38	-897	446	32	1	Symmetric circumferential skin creases, congenital, 1, 156610 (3), Autosomal dominant; Cortical dysplasia, complex, with other brain malformations 6, 615771 (3), Autosomal dominant																					0.823	0.9213	0.406156	0.893
20205	HP:0002500;HP:0002376;HP:0002059;HP:0002134;HP:0001250	10	78009681	78009681	G	C	splicing	POLR3A	1.761	hetero	maternal	NM_007055.4:exon14:c.1771-6C>G			0.05	0.02	0	0.05	12	-6	-931	-253	11.36	0	Wiedemann-Rautenstrauch syndrome, 264090 (3), Autosomal recessive; Leukodystrophy, hypomyelinating, 7, with or without oligodontia and/or hypogonadotropic hypogonadism, 607694 (3), Autosomal recessive	964843	Leukoencephalopathy-ataxia-hypodontia-hypomyelination_syndrome|not_provided	MONDO:MONDO:0011897,MedGen:C2676243,OMIM:607694,Orphanet:137639,Orphanet:447893,Orphanet:447896,Orphanet:77295,Orphanet:88637|MedGen:C3661900	criteria_provided,_multiple_submitters,_no_conflicts	Pathogenic	0.000184	4.24113e-05	0.000156523	1461876	4.35592e-05	4.12516e-05	0	0	0	0.000176322	5.266e-05	6.434e-05	4.043e-05	7.353e-05	0
20205	HP:0002500;HP:0002376;HP:0002059;HP:0002134;HP:0001250	10	78009973	78009973	A	G	exonic;splicing	POLR3A	1.761	hetero	No data		nonsynonymous SNV	POLR3A:NM_007055.4:exon13:c.1661T>C:p.L554P	0.05	0	0	0	-5	-24	145	-140	25.4	0	Wiedemann-Rautenstrauch syndrome, 264090 (3), Autosomal recessive; Leukodystrophy, hypomyelinating, 7, with or without oligodontia and/or hypogonadotropic hypogonadism, 607694 (3), Autosomal recessive																					0.683	0.9687	0.167409	0.649
20208	HP:0001270;HP:0005105;HP:0005280;HP:0001252	7	114659644	114659644	T	G	exonic;splicing	FOXP2	1.027	hetero	de novo		nonsynonymous SNV	FOXP2:NM_014491.4:exon13:c.1618T>G:p.Y540D	0	0	0	0.01	-22	-288	29	-212	27.8	1	Speech-language disorder-1, 602081 (3), Autosomal dominant																					0.994	0.9999	0.61165	0.977
20216	HP:0001355;HP:0002664;HP:0001250;HP:0001249;HP:0000853;HP:0200034;HP:0005595;HP:0012733;HP:0100780	10	87958020	87958020	G	A	splicing	PTEN	2.94	hetero	de novo	NM_000314.8:exon7:c.801+1G>A			0.03	0.53	0.3	1	-311	-167	74	-1	34	0.048	{Glioma susceptibility 2}, 613028 (3), Autosomal dominant; {Meningioma}, 607174 (3), Autosomal dominant; Cowden syndrome 1, 158350 (3), Autosomal dominant; Lhermitte-Duclos disease, 158350 (3), Autosomal dominant; Prostate cancer, somatic, 176807 (3); Macrocephaly/autism syndrome, 605309 (3), Autosomal dominant	187377	not_provided|PTEN_hamartoma_tumor_syndrome|Cowden_syndrome_1	MedGen:C3661900|MONDO:MONDO:0017623,MeSH:D006223,MedGen:C1959582,Orphanet:306498|MONDO:MONDO:0008021,MedGen:CN072330,OMIM:158350	criteria_provided,_multiple_submitters,_no_conflicts	Pathogenic/Likely_pathogenic
20216	HP:0001355;HP:0002664;HP:0001250;HP:0001249;HP:0000853;HP:0200034;HP:0005595;HP:0012733;HP:0100780	10	87961096	87961096	G	A	exonic;splicing	PTEN	2.94	0/0	maternal		nonsynonymous SNV	PTEN:NM_000314.8:exon8:c.1004G>A:p.R335Q	0	0.01	0.01	0	90	-159	-182	22	24.7	0.048	{Glioma susceptibility 2}, 613028 (3), Autosomal dominant; {Meningioma}, 607174 (3), Autosomal dominant; Cowden syndrome 1, 158350 (3), Autosomal dominant; Lhermitte-Duclos disease, 158350 (3), Autosomal dominant; Prostate cancer, somatic, 176807 (3); Macrocephaly/autism syndrome, 605309 (3), Autosomal dominant	416953	Hereditary_cancer-predisposing_syndrome|Macrocephaly-autism_syndrome|PTEN_hamartoma_tumor_syndrome	MONDO:MONDO:0015356,MeSH:D009386,MedGen:C0027672,Orphanet:140162|MONDO:MONDO:0011537,MedGen:C1854416,OMIM:605309,Orphanet:210548|MONDO:MONDO:0017623,MeSH:D006223,MedGen:C1959582,Orphanet:306498	criteria_provided,_conflicting_classifications	Conflicting_classifications_of_pathogenicity		1.36874e-06	1.79931e-06	1461196	2.72385e-06	0	0	0	0	0						0.235	0.8154	0.154644	0.591
20225	HP:0000252;HP:0000365;HP:0001274;HP:0012502	6	3225803	3225803	C	T	exonic;splicing	TUBB2B	2.16	hetero	de novo		nonsynonymous SNV	TUBB2B:NM_178012.5:exon4:c.286G>A:p.G96R	0.03	0.3	0.01	0	29	3	575	252	23.5	1	Cortical dysplasia, complex, with other brain malformations 7, 610031 (3), Autosomal dominant																					0.894	0.9994	0.476501	0.791
20234	HP:0032327;HP:0001274;HP:0002269;HP:0025100;HP:0001250;HP:0002132	12	112450353	112450353	A	C	exonic;splicing	PTPN11	0.478	hetero	de novo		nonsynonymous SNV	PTPN11:NM_002834.5:exon3:c.173A>C:p.N58T	0.01	0.01	0	0	-32	-124	-241	5	5.833	1	Noonan syndrome 1, 163950 (3), Autosomal dominant; LEOPARD syndrome 1, 151100 (3), Autosomal dominant; Metachondromatosis, 156250 (3), Autosomal dominant; Leukemia, juvenile myelomonocytic, somatic, 607785 (3)																					0.94	0.9768	0.177625	0.756
20244	HP:0001263;HP:0004313;HP:0000486	12	13567164	13567164	C	T	exonic	GRIN2B	0.528	hetero	de novo		nonsynonymous SNV	GRIN2B:NM_000834.5:exon13:c.2459G>A:p.G820E	0.01	0.01	0	0	94	-77	-1	38	15.74	1	Developmental and epileptic encephalopathy 27, 616139 (3), Autosomal dominant; Intellectual developmental disorder, autosomal dominant 6, with or without seizures, 613970 (3), Autosomal dominant	567934	Intellectual_disability,_autosomal_dominant_6|Developmental_and_epileptic_encephalopathy,_27|not_provided|Complex_neurodevelopmental_disorder	MONDO:MONDO:0013509,MedGen:C3151411,OMIM:613970|MONDO:MONDO:0014505,MedGen:C4015316,OMIM:616139,Orphanet:3451|MedGen:C3661900|MONDO:MONDO:0100038,MedGen:C5568766	criteria_provided,_multiple_submitters,_no_conflicts	Pathogenic/Likely_pathogenic																1	0.9999	0.925171	0.933
20295	HP:0007206	14	101882230	101882230	G	A	exonic;splicing	PPP2R5C	Not_annotated	hetero	de novo		nonsynonymous SNV	PPP2R5C:NM_001352913.2:exon5:c.529G>A:p.E177K	0	0.03	0	0.06	-62	-69	255	41	22.6		Overgrowth syndromes, Autosomal dominant	653885	Intellectual_disability	Human_Phenotype_Ontology:HP:0000730,Human_Phenotype_Ontology:HP:0001249,Human_Phenotype_Ontology:HP:0001267,Human_Phenotype_Ontology:HP:0001286,Human_Phenotype_Ontology:HP:0002122,Human_Phenotype_Ontology:HP:0002192,Human_Phenotype_Ontology:HP:0002316,Human_Phenotype_Ontology:HP:0002382,Human_Phenotype_Ontology:HP:0002386,Human_Phenotype_Ontology:HP:0002402,Human_Phenotype_Ontology:HP:0002458,Hum…	criteria_provided,_single_submitter	Likely_pathogenic																0.913	0.9983	0.136172	0.569
20298	HP:0007206	1	243552927	243552927	T	A	exonic;splicing	AKT3	4.034	hetero	de novo		nonsynonymous SNV	AKT3:NM_005465.7:exon11:c.965A>T:p.D322V	0.01	0	0.01	0	163	16	114	-198	0.607	0.99	Megalencephaly-polymicrogyria-polydactyly-hydrocephalus syndrome 2, 615937 (3), Autosomal dominant																					0.983	0.9837	0.062676	0.636
20301	HP:0000256;HP:0001263	1	11130747	11130747	C	T	exonic;splicing	MTOR	1.458	hetero	de novo		nonsynonymous SNV	MTOR:NM_004958.4:exon39:c.5395G>A:p.E1799K	0	0	0	0.01	-27	11	-762	-209	25	1	Focal cortical dysplasia, type II, somatic, 607341 (3); Smith-Kingsmore syndrome, 616638 (3), Autosomal dominant	214480	Rare_genetic_intellectual_disability|Inborn_genetic_diseases|Macrocephaly-intellectual_disability-neurodevelopmental_disorder-small_thorax_syndrome|not_provided|Intellectual_disability,_severe|CEBALID_syndrome|Intellectual_disability|Isolated_focal_cortical_dysplasia_type_II	MedGen:C5680527,Orphanet:183757|MeSH:D030342,MedGen:C0950123|MONDO:MONDO:0014716,MedGen:C4225259,OMIM:616638,Orphanet:457485|MedGen:C3661900|Human_Phenotype_Ontology:HP:0007196,Human_Phenotype_Ontology:HP:0010864,MedGen:C0036857|MONDO:MONDO:0032908,MedGen:C5394044,OMIM:618774|Human_Phenotype_Ontology:HP:0000730,Human_Phenotype_Ontology:HP:0001249,Human_Phenotype_Ontology:HP:0001267,Human_Phenotyp…	criteria_provided,_multiple_submitters,_no_conflicts	Pathogenic																0.463	0.9742	0.057273	0.638
20306	HP:0002072;HP:0001336;HP:0001288;HP:0001260;HP:0012246;HP:0001337;HP:0002073	9	32987639	32987639	G	A	exonic	APTX	1.964	homo	parental		stopgain	APTX:NM_001195248.2:exon4:c.388C>T:p.Q130X	0	0.09	0.09	0.19	382	92	121	-95	34	0	Ataxia, early-onset, with oculomotor apraxia and hypoalbuminemia, 208920 (3), Autosomal recessive	1324065	Ataxia,_early-onset,_with_oculomotor_apraxia_and_hypoalbuminemia|not_provided	MONDO:MONDO:0008842,MedGen:C1859598,OMIM:208920,Orphanet:1168|MedGen:C3661900	criteria_provided,_multiple_submitters,_no_conflicts	Pathogenic/Likely_pathogenic		6.36161e-06	4.57247e-05	628772	3.49352e-06	8.75841e-06	0	0	0	0
20311	HP:0006801;HP:0011448;HP:0001276;HP:0010864;HP:0002510;HP:0007695;HP:0001270	19	41970398	41970398	C	T	exonic;splicing	ATP1A3	1.637	hetero	de novo		nonsynonymous SNV	ATP1A3:NM_152296.5:exon17:c.2408G>A:p.G803D	0.02	0	0	0	92	143	-10	872	26.6	1	Alternating hemiplegia of childhood 2, 614820 (3), Autosomal dominant; Dystonia-12, 128235 (3), Autosomal dominant; CAPOS syndrome, 601338 (3), Autosomal dominant; Developmental and epileptic encephalopathy 99, 619606 (3), Autosomal dominant	469865	Dystonia_12	MONDO:MONDO:0007496,MedGen:C1868681,OMIM:128235,Orphanet:71517	criteria_provided,_single_submitter	Pathogenic																0.991	0.9992	0.962096	0.959
20314	HP:0001249;HP:0001250;HP:0100660;HP:0000822;HP:0007166;HP:0002066;HP:0002015;HP:0001513;HP:0002149	16	29813694	29813694	-	C	exonic	PRRT2	1.637	hetero	maternal		frameshift insertion	PRRT2:NM_145239.3:exon2:c.641dupC:p.R217Pfs*8	0.02	0.03	0.01	0.05	-704	639	-118	-301	31	0.655	Convulsions, familial infantile, with paroxysmal choreoathetosis, 602066 (3), Autosomal dominant; Seizures, benign familial infantile, 2, 605751 (3), Autosomal dominant; Episodic kinesigenic dyskinesia 1, 128200 (3), Autosomal dominant	76666	Infantile_convulsions_and_choreoathetosis|Seizures,_benign_familial_infantile,_2|not_provided|Episodic_kinesigenic_dyskinesia_1|PRRT2-Related_Disorders|Self-limited_familial_infantile_epilepsy|Inborn_genetic_diseases|Seizure|PRRT2_insufficiency|Neurodevelopmental_delay|PRRT2-related_disorder|PRRT2-Associated_Paroxysmal_Movement_Disorders|Episodic_kinesigenic_dyskinesia|Paroxysmal_nonkinesigenic_d…	MONDO:MONDO:0011178,MedGen:C1865926,OMIM:602066,Orphanet:31709|MONDO:MONDO:0011593,MedGen:C1853995,OMIM:605751,Orphanet:306|MedGen:C3661900|MONDO:MONDO:0100352,MedGen:C4552000,OMIM:128200,Orphanet:98809|.|MONDO:MONDO:0100024,MedGen:CN322666|MeSH:D030342,MedGen:C0950123|Human_Phenotype_Ontology:HP:0001250,Human_Phenotype_Ontology:HP:0001275,Human_Phenotype_Ontology:HP:0001303,Human_Phenotype_Ontol…	criteria_provided,_multiple_submitters,_no_conflicts	Pathogenic/Likely_pathogenic	0.000304	0.000720732	0.000905729	1352792	0.000746601	0.000694449	0	0	0	0.000429599	0.0001	0.0002	0.0001	0.0004	0.0004
20317	HP:0012448;HP:0012696	19	6495411	6495411	A	G	exonic	TUBB4A	1.289	hetero	de novo		nonsynonymous SNV	TUBB4A:NM_006087.4:exon4:c.1088T>C:p.M363T	0	0	0	0	-930	211	959	-102	23.8	0.601	Dystonia 4, torsion, autosomal dominant, 128101 (3), Autosomal dominant; Leukodystrophy, hypomyelinating, 6, 612438 (3), Autosomal dominant																					0.052	0.8822	0.868549	0.806
21002	HP:0000486;HP:0001258;HP:0010714	2	240788208	240788208	G	A	exonic;splicing	KIF1A	1.942	hetero	de novo		nonsynonymous SNV	KIF1A:NM_001244008.2:exon4:c.206C>T:p.S69L	0.1	0	0	0	-5	22	-584	-10	26.6	1	NESCAV syndrome, 614255 (3), Autosomal dominant; Neuropathy, hereditary sensory, type IIC, 614213 (3), Autosomal recessive; Spastic paraplegia 30, autosomal dominant, 610357 (3), Autosomal recessive, Autosomal dominant; Spastic paraplegia 30, autosomal recessive, 610357 (3), Autosomal recessive, Autosomal dominant	185949	Neuropathy,_hereditary_sensory,_type_2C|Intellectual_disability,_autosomal_dominant_9|Hereditary_spastic_paraplegia_30|not_provided|Hereditary_spastic_paraplegia	MONDO:MONDO:0013634,MedGen:C3280168,OMIM:614213,Orphanet:970|MONDO:MONDO:0013656,MedGen:C5393830,OMIM:614255|MONDO:MONDO:0012476,MedGen:C5235139,OMIM:610357,Orphanet:101010|MedGen:C3661900|MONDO:MONDO:0019064,MedGen:C0037773,OMIM:PS303350,Orphanet:685	criteria_provided,_multiple_submitters,_no_conflicts	Pathogenic/Likely_pathogenic																0.344	0.2543	0.198232	0.576
21030	HP:0001258;HP:0000639;HP:0001250;HP:0002059	5	162149114	162149114	C	G	exonic;splicing	GABRG2	1.593	hetero	de novo		nonsynonymous SNV	GABRG2:NM_198904.4:exon8:c.929C>G:p.T310S	0	0	0	0	1	-6	-733	199	23.8	0.999	Developmental and epileptic encephalopathy 74, 618396 (3), Autosomal dominant; Febrile seizures, familial, 8, 607681 (3), Autosomal dominant; Generalized epilepsy with febrile seizures plus, type 3, 607681 (3), Autosomal dominant	1677850	Febrile_seizures,_familial,_8	MONDO:MONDO:0011891,MedGen:C1969810,OMIM:607681,Orphanet:36387	criteria_provided,_single_submitter	Pathogenic																0.95	0.9823	0.313705	0.816
21032	HP:0001339;HP:0010442;HP:0001159	X	111401190	111401190	G	A	exonic	DCX	1.392	homo	de novo		stopgain	DCX:NM_001195553.2:exon3:c.505C>T:p.Q169X	0.01	0	0.03	0	970	-584	892	-204	34		Subcortical laminal heterotopia, X-linked, 300067 (3), X-linked; Lissencephaly, X-linked, 300067 (3), X-linked	411097	not_provided|Lissencephaly_type_1_due_to_doublecortin_gene_mutation	MedGen:CN517202|MONDO:MONDO:0010239,MedGen:C4551968,OMIM:300067,Orphanet:2148	criteria_provided,_multiple_submitters,_no_conflicts	Pathogenic
21038	HP:0001274;HP:0000365;HP:0002119	X	153869687	153869687	A	C	splicing	L1CAM	1.528	homo	maternal	NM_001278116.2:exon11:c.1124-24T>G			0.99	0.18	0	0	-1	-24	116	-163	0.312		MASA syndrome, 303350 (3), X-linked recessive; Hydrocephalus, congenital, X-linked, 307000 (3), X-linked recessive; ?Corpus callosum, partial agenesis of, 304100 (3), X-linked recessive
21044	HP:0002119;HP:0001250	12	49186784	49186784	T	C	exonic;splicing	TUBA1A	1.543	hetero	de novo		nonsynonymous SNV	TUBA1A:NM_006009.4:exon2:c.53A>G:p.N18S	0	0	0	0	300	49	-196	206	23.4	1	Lissencephaly 3, 611603 (3), Autosomal dominant	408691	Lissencephaly_due_to_TUBA1A_mutation|Tubulinopathy|not_specified|not_provided	MONDO:MONDO:0012703,MedGen:C4305153,OMIM:611603,Orphanet:171680|MONDO:MONDO:0100153,MedGen:CN850169|MedGen:CN169374|MedGen:C3661900	criteria_provided,_conflicting_classifications	Conflicting_classifications_of_pathogenicity		1.20032e-06	1.3125e-06	833110	2.23017e-06	0	0	0	0	0						0.261	0.1898	0.067287	0.39
21050	HP:0002135;HP:0007166	8	42472130	42472131	GA	-	exonic;splicing	SLC20A2	2.514	hetero	maternal		frameshift deletion	SLC20A2:NM_001257180.2:exon2:c.260_261del:p.L87Hfs*6	0.01	0.05	0.01	0.06	74	-928	45	-27	25.6	0.018	Basal ganglia calcification, idiopathic, 1, 213600 (3), Autosomal dominant							1.36877e-06	1.79856e-06	1461168	1.36184e-06	1.37576e-06	0	0	0	0
21056	HP:0000750;HP:0002015;HP:0002376;HP:0000752;HP:0002059;HP:0002352;HP:0002188	17	44212851	44212851	C	T	exonic;splicing	UBTF	1.855	hetero	de novo		nonsynonymous SNV	UBTF:NM_014233.4:exon7:c.628G>A:p.E210K	0	0	0	0	905	15	-20	-8	25	1	Neurodegeneration, childhood-onset, with brain atrophy, 617672 (3), Autosomal dominant	431537	Inborn_genetic_diseases|not_provided|Rare_syndromic_intellectual_disability|UBTF-Related_Disorder|See_cases|Infantile_or_childhood_onset_neurodegenerative_disease,_global_developmental_delay,_and_intellectual_disability|Childhood-onset_motor_and_cognitive_regression_syndrome_with_extrapyramidal_movement_disorder|UBTF_E210K_Neuroregression_Syndrome	MeSH:D030342,MedGen:C0950123|MedGen:C3661900|MedGen:C5681780,Orphanet:102369|.|.|.|MONDO:MONDO:0044701,MedGen:C4540086,OMIM:617672,Orphanet:500180|.	criteria_provided,_multiple_submitters,_no_conflicts	Pathogenic/Likely_pathogenic																0.198	0.9857	0.408258	0.683
21059	HP:0003202	14	101986018	101986018	G	T	exonic	DYNC1H1	1.694	hetero	de novo		nonsynonymous SNV	DYNC1H1:NM_001376.5:exon8:c.1793G>T:p.R598L	0	0	0	0	-246	-11	-33	-138	31	1	Charcot-Marie-Tooth disease, axonal, type 2O, 614228 (3), Autosomal dominant; Spinal muscular atrophy, lower extremity-predominant 1, AD, 158600 (3), Autosomal dominant; Cortical dysplasia, complex, with other brain malformations 13, 614563 (3), Autosomal dominant	244863	Neuronopathy,_distal_hereditary_motor,_autosomal_dominant|Charcot-Marie-Tooth_disease_axonal_type_2O|not_provided	MONDO:MONDO:0015362,MedGen:C5548212,OMIM:PS182960,Orphanet:140465|MONDO:MONDO:0013644,MedGen:C3280220,OMIM:614228,Orphanet:284232|MedGen:C3661900	criteria_provided,_multiple_submitters,_no_conflicts	Pathogenic																0.986	0.9841	0.970409	0.862
21062	HP:0001622;HP:0007272;HP:0001270;HP:0004395;HP:0004323;HP:0000218;HP:0000028;HP:0001537;HP:0000565;HP:0001252;HP:0002188	14	28768022	28768022	A	-	exonic	FOXG1	1.401	hetero	de novo		frameshift deletion	FOXG1:NM_005249.5:exon1:c.743delA:p.D248Afs*78	0.01	0	0	0	-904	-685	615	746	33	0.998	Rett syndrome, congenital variant, 613454 (3), Autosomal dominant
21081	HP:0001360;HP:0000356;HP:0100277;HP:0010442	X	53414993	53414993	G	A	exonic;splicing	SMC1A	1.766	hetero	de novo		nonsynonymous SNV	SMC1A:NM_006306.4:exon2:c.286C>T:p.R96C	0	0	0	0.01	-126	137	115	-8	26.2		Cornelia de Lange syndrome 2, 300590 (3), X-linked dominant; Developmental and epileptic encephalopathy 85, with or without midline brain defects, 301044 (3), X-linked dominant	1386949	Congenital_muscular_hypertrophy-cerebral_syndrome	MONDO:MONDO:0010370,MedGen:C1802395,OMIM:300590,Orphanet:199	criteria_provided,_single_submitter	Pathogenic																1	0.9951	0.30205	0.622
21088	HP:0000717;HP:0001249;HP:0000750;HP:0000733;HP:0001252;HP:0000577	18	33744178	33744178	C	T	exonic	ASXL3	1.53	hetero	de novo		stopgain	ASXL3:NM_030632.3:exon12:c.4330C>T:p.R1444X	0	0	0	0	149	-963	-568	-870	37	1	Bainbridge-Ropers syndrome, 615485 (3), Autosomal dominant	512351	not_provided|Severe_feeding_difficulties-failure_to_thrive-microcephaly_due_to_ASXL3_deficiency_syndrome|Intellectual_disability|Inborn_genetic_diseases	MedGen:CN517202|MONDO:MONDO:0014205,MedGen:C4750837,OMIM:615485,Orphanet:352577|Human_Phenotype_Ontology:HP:0000730,Human_Phenotype_Ontology:HP:0001249,Human_Phenotype_Ontology:HP:0001267,Human_Phenotype_Ontology:HP:0001286,Human_Phenotype_Ontology:HP:0002122,Human_Phenotype_Ontology:HP:0002192,Human_Phenotype_Ontology:HP:0002316,Human_Phenotype_Ontology:HP:0002382,Human_Phenotype_Ontology:HP:000…	criteria_provided,_multiple_submitters,_no_conflicts	Pathogenic/Likely_pathogenic
21115	HP:0000238;HP:0012502;HP:0006850;HP:0002079	1	212859185	212859185	A	G	exonic;splicing	FLVCR1	0.613	hetero	maternal		nonsynonymous SNV	FLVCR1:NM_014053.4:exon1:c.733A>G:p.N245D	0	0	0	0	-220	-360	5	-844	29.8	0	Ataxia, posterior column, with retinitis pigmentosa, 609033 (3), Autosomal recessive						7.4e-05	4.77219e-06	8.31716e-05	628642	0	8.76035e-06	0	0	0	8.31716e-05						0.982	0.9606	0.450126	0.875
21115	HP:0000238;HP:0012502;HP:0006850;HP:0002079	1	212889223	212889223	-	T	exonic;splicing	FLVCR1	0.613	hetero	paternal		frameshift insertion	FLVCR1:NM_014053.4:exon8:c.1492dupT:p.C498Lfs*17	0.07	0	0.09	0	-77	-734	34	-664	33	0	Ataxia, posterior column, with retinitis pigmentosa, 609033 (3), Autosomal recessive						5.5e-05	6.84269e-07	2.52067e-05	1461414	1.3617e-06	0	0	0	0	2.52067e-05
21118	HP:0002119;HP:0001172	X	153863391	153863391	C	T	splicing	L1CAM	2.019	homo	de novo	NM_001278116.2:exon28:c.3531-12G>A			0.97	0.65	0.04	0	-2	-12	-23	-410	18.56		MASA syndrome, 303350 (3), X-linked recessive; Hydrocephalus, congenital, X-linked, 307000 (3), X-linked recessive; ?Corpus callosum, partial agenesis of, 304100 (3), X-linked recessive	1203666	Spastic_paraplegia|not_provided	Human_Phenotype_Ontology:HP:0001258,Human_Phenotype_Ontology:HP:0007062,Human_Phenotype_Ontology:HP:0007124,Human_Phenotype_Ontology:HP:0007216,MedGen:C0037772|MedGen:C3661900	criteria_provided,_multiple_submitters,_no_conflicts	Pathogenic
21122	HP:0000252;HP:0001250;HP:0012444	2	165388767	165388767	T	G	exonic	SCN2A	1.45	hetero	de novo		nonsynonymous SNV	SCN2A:NM_001040142.2:exon27:c.4961T>G:p.M1654R,SCN2A:NM_001371246.1:exon27:c.4961T>G:p.M1654R	0	0	0	0	507	-65	577	-537	27.4	1	Seizures, benign familial infantile, 3, 607745 (3), Autosomal dominant; Developmental and epileptic encephalopathy 11, 613721 (3), Autosomal dominant; Episodic ataxia, type 9, 618924 (3), Autosomal dominant																					0.904	0.9847	0.865904	0.982
21128	HP:0001258;HP:0001256;HP:0000717;HP:0001263	22	30946373	30946373	G	A	exonic;splicing	MORC2	1.105	hetero	maternal		nonsynonymous SNV	MORC2:NM_001303256.3:exon6:c.394C>T:p.R132C	0.01	0	0.03	0.01	-845	76	-920	-32	28.5	1	Charcot-Marie-Tooth disease, axonal, type 2Z, 616688 (3), Autosomal dominant; Developmental delay, impaired growth, dysmorphic facies, and axonal neuropathy, 619090 (3), Autosomal dominant	410985	not_provided|MORC2-related_developmental_disorder|Charcot-Marie-Tooth_disease_axonal_type_2Z|not_specified|MORC2-related_condition|Developmental_delay,_impaired_growth,_dysmorphic_facies,_and_axonal_neuropathy|Neurodevelopmental_disorder	MedGen:C3661900|.|MONDO:MONDO:0014736,MedGen:C5569025,OMIM:616688,Orphanet:466768|MedGen:CN169374|.|MONDO:MONDO:0030835,MedGen:C5436781,OMIM:619090|MONDO:MONDO:0700092,MeSH:D065886,MedGen:C1535926	criteria_provided,_conflicting_classifications	Conflicting_classifications_of_pathogenicity																0.966	0.7323	0.197168	0.812
21131	HP:0200134;HP:0007229	2	165374697	165374697	G	T	exonic;splicing	SCN2A	1.79	hetero	de novo		nonsynonymous SNV	SCN2A:NM_001040142.2:exon22:c.3985G>T:p.A1329S,SCN2A:NM_001371246.1:exon22:c.3985G>T:p.A1329S	0.54	0.09	0.01	0	10	-12	269	165	32	1	Seizures, benign familial infantile, 3, 607745 (3), Autosomal dominant; Developmental and epileptic encephalopathy 11, 613721 (3), Autosomal dominant; Episodic ataxia, type 9, 618924 (3), Autosomal dominant	365822	not_provided	MedGen:CN517202	criteria_provided,_single_submitter	Pathogenic																0.999	0.5762	0.903679	0.834
21134	HP:0001250;HP:0002353;HP:0005506	X	21563242	21563243	CT	-	exonic;splicing	CNKSR2	1.149	homo	maternal		frameshift deletion	CNKSR2:NM_014927.5:exon13:c.1398_1399del:p.L468Tfs*7	0.01	0	0	0	59	22	277	-317	29.3		Intellectual developmental disorder, X-linked syndromic, Houge type, 301008 (3), X-linked
21137	HP:0002335;HP:0002878;HP:0001161;HP:0007703;HP:0002015;HP:0012736;HP:0011229;HP:0000577;HP:0000639;HP:0000426;HP:0010804;HP:0002711;HP:0012713;HP:0001250	12	123690557	123690557	C	T	exonic;splicing	TCTN2	1.798	hetero	maternal		stopgain	TCTN2:NM_024809.5:exon8:c.916C>T:p.Q306X	0	0.03	0.02	0.07	-248	-24	454	117	36	0	Joubert syndrome 24, 616654 (3), Autosomal recessive; ?Meckel syndrome 8, 613885 (3), Autosomal recessive						0.001317	8.2086e-06	0.000334239	1461882	9.5285e-06	6.87527e-06	0	0	0	0.000302282	1.971e-05	1.285e-05	2.691e-05	0.0006	0.0006
21140	HP:0001263;HP:0000028;HP:0200006;HP:0000455;HP:0100810;HP:0000343;HP:0009183	16	89268658	89268658	-	CAAGT	exonic;splicing	ANKRD11	1.883	hetero	de novo		stopgain	ANKRD11:NM_013275.6:exon13:c.7811_7812insACTTG:p.C2604*	0.12	0	0	0	-16	-383	117	296	35	1	KBG syndrome, 148050 (3), Autosomal dominant
21146	HP:0002079;HP:0012502;HP:0002119;HP:0006970;HP:0000508;HP:0002827;HP:0000767;HP:0001263;HP:0002353	X	19358920	19358920	C	T	exonic;splicing	PDHA1	1.731	hetero	de novo		nonsynonymous SNV	PDHA1:NM_000284.4:exon10:c.904C>T:p.R302C	0.03	0	0	0	-125	-4	134	30	29.8		Pyruvate dehydrogenase E1-alpha deficiency, 312170 (3), X-linked dominant	25918	not_provided|Pyruvate_dehydrogenase_E1-alpha_deficiency|Inborn_genetic_diseases|PDHA1-related_condition	MedGen:C3661900|MONDO:MONDO:0010717,MedGen:C1839413,OMIM:312170,Orphanet:79243|MeSH:D030342,MedGen:C0950123|.	criteria_provided,_multiple_submitters,_no_conflicts	Pathogenic																1	0.9965	0.957755	0.951
21152	HP:0002079;HP:0002119;HP:0001263;HP:0005484	14	28767519	28767519	G	-	exonic	FOXG1	1.58	hetero	de novo		frameshift deletion	FOXG1:NM_005249.5:exon1:c.240delG:p.A81Hfs*111	0	0	0.01	0	787	350	-795	-212	23.9	0.998	Rett syndrome, congenital variant, 613454 (3), Autosomal dominant
21161	HP:0002079;HP:0009879;HP:0012448;HP:0007375;HP:0001263	14	28767739	28767739	G	T	exonic	FOXG1	1.843	hetero	de novo		stopgain	FOXG1:NM_005249.5:exon1:c.460G>T:p.E154X	0	0	0	0	-622	-982	-2	73	37	0.998	Rett syndrome, congenital variant, 613454 (3), Autosomal dominant	373078	FOXG1-related_condition|not_provided|Rett_syndrome,_congenital_variant	.|MedGen:C3661900|MONDO:MONDO:0013270,MedGen:C3150705,OMIM:613454,Orphanet:3095	criteria_provided,_multiple_submitters,_no_conflicts	Pathogenic
21164	HP:0032388;HP:0001249;HP:0007018;HP:0000729;HP:0001250	7	105112863	105112863	-	T	exonic	KMT2E	1.001	hetero	No data		frameshift insertion	KMT2E:NM_182931.3:exon27:c.5108dupT:p.Q1704Tfs*165	0	0.02	0	0	-353	268	267	-142	33	1	O'Donnell-Luria-Rodan syndrome, 618512 (3), Autosomal dominant
21176	HP:0000252;HP:0009879;HP:0012502;HP:0001250;HP:0001263;HP:0001511	1	197086966	197086966	G	A	exonic;splicing	ASPM	1.771	hetero	maternal		stopgain	ASPM:NM_018136.5:exon27:c.10168C>T:p.R3390X	0.02	0	0	0	-52	6	665	107	49	0	Microcephaly 5, primary, autosomal recessive, 608716 (3), Autosomal recessive	165918	Inborn_genetic_diseases|not_provided|Microcephaly_5,_primary,_autosomal_recessive	MeSH:D030342,MedGen:C0950123|MedGen:C3661900|MONDO:MONDO:0012106,MedGen:C1837501,OMIM:608716,Orphanet:2512	criteria_provided,_multiple_submitters,_no_conflicts	Pathogenic	0.000129	1.09965e-05	9.37157e-05	1455014	1.36805e-05	8.28674e-06	0	0	0	5.06971e-05	1.975e-05	3.86e-05	0	7.256e-05	0
21176	HP:0000252;HP:0009879;HP:0012502;HP:0001250;HP:0001263;HP:0001511	1	197135174	197135174	G	A	exonic	ASPM	1.771	hetero	paternal		stopgain	ASPM:NM_018136.5:exon5:c.2095C>T:p.Q699X	0	0.29	0.01	0.2	771	68	2	-78	38	0	Microcephaly 5, primary, autosomal recessive, 608716 (3), Autosomal recessive						0.000258	2.05283e-06	8.91902e-05	1461394	2.72339e-06	1.37549e-06	0	0	0	7.5662e-05	6.573e-06	0	1.345e-05	0.0002	0.0002
21179	HP:0012502;HP:0002126;HP:0002363;HP:0002119;HP:0002389;HP:0001263;HP:0000486	12	49185150	49185150	G	A	exonic	TUBA1A	2.76	hetero	de novo		nonsynonymous SNV	TUBA1A:NM_006009.4:exon4:c.1216C>T:p.H406Y	0	0	0	0	-109	-297	-4	106	25.9	1	Lissencephaly 3, 611603 (3), Autosomal dominant	1678800	not_provided	MedGen:C3661900	criteria_provided,_single_submitter	Pathogenic																0.999	0.993	0.863842	0.938
21182	HP:0032388;HP:0100279;HP:0001250	X	154352810	154352813	TAGT	-	exonic;splicing	FLNA	1.976	hetero	de novo		frameshift deletion	FLNA:NM_001110556.2:exon39:c.6338_6341del:p.N2113Tfs*19	0.03	0.08	0.01	0.01	58	13	491	-223	33		Otopalatodigital syndrome, type II, 304120 (3), X-linked dominant; Intestinal pseudoobstruction, neuronal, 300048 (3), X-linked recessive; Cardiac valvular dysplasia, X-linked, 314400 (3), X-linked; ?FG syndrome 2, 300321 (3), X-linked; Melnick-Needles syndrome, 309350 (3), X-linked dominant; Terminal osseous dysplasia, 300244 (3), X-linked dominant; Congenital short bowel syndrome, 300048 (3), X…
21185	HP:0002506;HP:0000238;HP:0030890;HP:0002878;HP:0001263;HP:0001903	1	11791248	11791248	G	A	exonic;splicing	MTHFR	1.519	hetero	maternal		stopgain	MTHFR:NM_005957.5:exon11:c.1711C>T:p.Q571X	0.01	0.02	0.01	0.01	497	-500	389	-41	46	0	{Vascular disease, susceptibility to} (3); Homocystinuria due to MTHFR deficiency, 236250 (3), Autosomal recessive; {Thromboembolism, susceptibility to}, 188050 (3), Autosomal dominant; {Schizophrenia, susceptibility to}, 181500 (3), Autosomal dominant; {Neural tube defects, susceptibility to}, 601634 (3), Autosomal recessive	966506	Rare_genetic_intellectual_disability|Neural_tube_defects,_folate-sensitive	MedGen:C5680527,Orphanet:183757|MONDO:MONDO:0011120,MedGen:C1866558,OMIM:601634,Orphanet:823	criteria_provided,_single_submitter	Likely_pathogenic	9e-06
21185	HP:0002506;HP:0000238;HP:0030890;HP:0002878;HP:0001263;HP:0001903	1	11801190	11801190	C	A	exonic;splicing	MTHFR	1.519	hetero	paternal		nonsynonymous SNV	MTHFR:NM_005957.5:exon3:c.446G>T:p.G149V	0	0.02	0.01	0.01	46	226	-29	14	26.3	0	{Vascular disease, susceptibility to} (3); Homocystinuria due to MTHFR deficiency, 236250 (3), Autosomal recessive; {Thromboembolism, susceptibility to}, 188050 (3), Autosomal dominant; {Schizophrenia, susceptibility to}, 181500 (3), Autosomal dominant; {Neural tube defects, susceptibility to}, 601634 (3), Autosomal recessive						0.000534	6.36432e-06	9.69133e-05	628504	1.04858e-05	2.92053e-06	0	0	0	8.31716e-05	1.314e-05	0	2.69e-05	0.0002	0.0002	1	0.9113	0.827938	0.966
21192	HP:0010864;HP:0000717;HP:0002121	3	11028740	11028740	G	T	exonic;splicing	SLC6A1	2.024	hetero	de novo		nonsynonymous SNV	SLC6A1:NM_003042.4:exon11:c.1084G>T:p.G362W	0	0	0	0	-873	454	223	107	25.3	1	Myoclonic-atonic epilepsy, 616421 (3), Autosomal dominant																					0.991	0.9972	0.641368	0.922
21210	HP:0002119;HP:0002079;HP:0002500;HP:0012502;HP:0001250;HP:0012758	12	49186784	49186784	T	C	exonic;splicing	TUBA1A	2.392	hetero	de novo		nonsynonymous SNV	TUBA1A:NM_006009.4:exon2:c.53A>G:p.N18S	0	0	0	0	300	49	-196	206	23.4	1	Lissencephaly 3, 611603 (3), Autosomal dominant	408691	Lissencephaly_due_to_TUBA1A_mutation|Tubulinopathy|not_specified|not_provided	MONDO:MONDO:0012703,MedGen:C4305153,OMIM:611603,Orphanet:171680|MONDO:MONDO:0100153,MedGen:CN850169|MedGen:CN169374|MedGen:C3661900	criteria_provided,_conflicting_classifications	Conflicting_classifications_of_pathogenicity		1.20032e-06	1.3125e-06	833110	2.23017e-06	0	0	0	0	0						0.261	0.1898	0.067287	0.39
21213	HP:0032388	X	154354149	154354149	A	G	splicing	FLNA	3.441	hetero	de novo	NM_001110556.2:exon34:c.5557+2T>C			0.02	0.48	0.32	0.93	809	-110	67	2	33		Otopalatodigital syndrome, type II, 304120 (3), X-linked dominant; Intestinal pseudoobstruction, neuronal, 300048 (3), X-linked recessive; Cardiac valvular dysplasia, X-linked, 314400 (3), X-linked; ?FG syndrome 2, 300321 (3), X-linked; Melnick-Needles syndrome, 309350 (3), X-linked dominant; Terminal osseous dysplasia, 300244 (3), X-linked dominant; Congenital short bowel syndrome, 300048 (3), X…
21221	HP:0001270;HP:0001272;HP:0001251	19	13235693	13235693	C	T	exonic;splicing	CACNA1A	1.436	hetero	de novo		nonsynonymous SNV	CACNA1A:NM_001127222.2:exon32:c.4988G>A:p.R1663Q	0.49	0.01	0	0	-3	37	-233	692	32	1	Spinocerebellar ataxia 6, 183086 (3), Autosomal dominant; Episodic ataxia, type 2, 108500 (3), Autosomal dominant; Developmental and epileptic encephalopathy 42, 617106 (3), Autosomal dominant; Migraine, familial hemiplegic, 1, with progressive cerebellar ataxia, 141500 (3), Autosomal dominant; Migraine, familial hemiplegic, 1, 141500 (3), Autosomal dominant	79323	not_provided|Ataxia___Neurologic_(child_onset)|Non-progressive_congenital_cerebellar_ataxia|Developmental_and_epileptic_encephalopathy,_42|Inborn_genetic_diseases|Episodic_ataxia_type_2|Chronic_and_progressive_ataxia|Global_developmental_delay|Enlarged_cisterna_magna|Neurodevelopmental_delay|Spinocerebellar_ataxia_type_6	MedGen:C3661900|MedGen:CN232488|.|MONDO:MONDO:0014917,MedGen:C4310716,OMIM:617106|MeSH:D030342,MedGen:C0950123|MONDO:MONDO:0007163,MedGen:C1720416,OMIM:108500,Orphanet:97|MedGen:CN225416|Human_Phenotype_Ontology:HP:0000754,Human_Phenotype_Ontology:HP:0001255,Human_Phenotype_Ontology:HP:0001263,Human_Phenotype_Ontology:HP:0001277,Human_Phenotype_Ontology:HP:0001292,Human_Phenotype_Ontology:HP:0002…	criteria_provided,_conflicting_classifications	Conflicting_classifications_of_pathogenicity																0.991	0.9898	0.887747	0.967
21230	HP:0001384;HP:0008807;HP:0001252;HP:0002079;HP:0012430;HP:0011097;HP:0001270;HP:0001249;HP:0001631;HP:0012683	X	49077869	49077869	T	-	exonic;splicing	WDR45	1.304	hetero	de novo		frameshift deletion	WDR45:NM_001029896.2:exon3:c.98delA:p.N33Tfs*5	0.02	0.05	0.11	0.05	66	43	17	-31	28.7		Neurodegeneration with brain iron accumulation 5, 300894 (3), X-linked dominant
21234	HP:0000252;HP:0001274;HP:0002126;HP:0001321;HP:0002282;HP:0002119;HP:0007361;HP:0012502	6	3225185	3225185	C	A	exonic	TUBB2B	2.782	hetero	de novo		nonsynonymous SNV	TUBB2B:NM_178012.5:exon4:c.904G>T:p.A302S	0	0	0	0	621	79	870	-451	26.2	1	Cortical dysplasia, complex, with other brain malformations 7, 610031 (3), Autosomal dominant																					0.748	0.3345	0.833261	0.785
21237	HP:0000568;HP:0000609;HP:0033725;HP:0002500;HP:0012448;HP:0007082;HP:0012469;HP:0001250	6	44134714	44134714	G	A	exonic;splicing	TMEM63B	Not_annotated	hetero	de novo		nonsynonymous SNV	TMEM63B:NM_018426.3:exon2:c.130G>A:p.V44M	0	0	0	0	132	303	656	29	27.9	1	Developmental disorder, epilepsy, Autosomal dominant	2744558	TMEM63B-associated_disorder|not_provided	.|MedGen:C3661900	criteria_provided,_conflicting_classifications	Conflicting_classifications_of_pathogenicity																0.998	0.9573	0.05152	0.325
21240	HP:0000252;HP:0001511;HP:0001631;HP:0000365	10	92649986	92649986	G	A	exonic;splicing	KIF11	1.121	hetero	de novo		synonymous SNV	KIF11:NM_004523.4:exon20:c.2922G>A:p.P974P	0	0.06	0.58	0.31	809	-151	-108	0	22.8	1	Microcephaly with or without chorioretinopathy, lymphedema, or mental retardation, 152950 (3), Autosomal dominant	429150	Microcephaly_with_or_without_chorioretinopathy,_lymphedema,_or_intellectual_disability|not_specified|not_provided	MONDO:MONDO:0007918,MedGen:C1835265,OMIM:152950,Orphanet:2526|MedGen:CN169374|MedGen:C3661900	criteria_provided,_conflicting_classifications	Conflicting_classifications_of_pathogenicity
21249	HP:0033725;HP:0001249;HP:0000271	19	54143165	54143165	-	T	exonic;splicing	CNOT3	1.046	hetero	de novo		stopgain	CNOT3:NM_014516.4:exon3:c.73dupT:p.E26*	0	0.02	0.06	0.03	812	-46	-47	311	32	1	Intellectual developmental disorder with speech delay, autism, and dysmorphic facies, 618672 (3), Autosomal dominant
22004	HP:0001272;HP:0012430	19	6495964	6495964	C	T	exonic	TUBB4A	1.307	hetero	de novo		nonsynonymous SNV	TUBB4A:NM_006087.4:exon4:c.535G>A:p.V179M	0	0	0	0	-438	-39	-719	-791	25.3	0.601	Dystonia 4, torsion, autosomal dominant, 128101 (3), Autosomal dominant; Leukodystrophy, hypomyelinating, 6, 612438 (3), Autosomal dominant	2096839	Hypomyelinating_leukodystrophy_6	MONDO:MONDO:0012905,MedGen:C2676244,OMIM:612438,Orphanet:139441	criteria_provided,_single_submitter	Uncertain_significance																1	0.9923	0.827291	0.855
22010	HP:0006808;HP:0002064;HP:0002076;HP:0001596;HP:0000164	6	121447185	121447185	T	C	exonic	GJA1	1.314	hetero	No data		nonsynonymous SNV	GJA1:NM_000165.5:exon2:c.338T>C:p.L113P	0	0	0	0	365	-31	-269	-949	25	0.963	Erythrokeratodermia variabilis et progressiva 3, 617525 (3), Autosomal dominant; Craniometaphyseal dysplasia, autosomal recessive, 218400 (3), Autosomal recessive; Oculodentodigital dysplasia, 164200 (3), Autosomal dominant; Palmoplantar keratoderma with congenital alopecia, 104100 (3), Autosomal dominant; Syndactyly, type III, 186100 (3), Autosomal dominant; Oculodentodigital dysplasia, autosoma…																					0.972	0.9859	0.223728	0.826
22012	HP:0006808;HP:0001272;HP:0002079;HP:0002073;HP:0004322;HP:0010759;HP:0000545;HP:0000483	6	43517334	43517334	A	G	exonic;splicing	POLR1C	2.098	hetero	maternal		nonsynonymous SNV	POLR1C:NM_203290.4:exon2:c.98A>G:p.Y33C	0	0	0	0.01	29	-28	-165	-7	32	0	Leukodystrophy, hypomyelinating, 11, 616494 (3), Autosomal recessive; Treacher Collins syndrome 3, 248390 (3), Autosomal recessive	1305539	not_provided|Hypomyelinating_leukodystrophy_11	MedGen:C3661900|MONDO:MONDO:0014666,MedGen:C4225305,OMIM:616494,Orphanet:88637	criteria_provided,_multiple_submitters,_no_conflicts	Uncertain_significance		1.20035e-06	6.98422e-05	833092	2.23023e-06	0	0	0	0	0	1.974e-05	1.286e-05	2.694e-05	7.253e-05	0	0.931	0.6636	0.530345	0.834
22012	HP:0006808;HP:0001272;HP:0002079;HP:0002073;HP:0004322;HP:0010759;HP:0000545;HP:0000483	6	43520367	43520367	A	T	exonic	POLR1C	2.098	hetero	paternal		nonsynonymous SNV	POLR1C:NM_203290.4:exon6:c.595A>T:p.I199F	0.04	0.02	0	0	9	-35	-462	-199	23.6	0	Leukodystrophy, hypomyelinating, 11, 616494 (3), Autosomal recessive; Treacher Collins syndrome 3, 248390 (3), Autosomal recessive						0.000184	1.23199e-05	0.000251915	1461050	9.53411e-06	1.51339e-05	0	0	0	0.000251915						0.33	0.8388	0.221998	0.838
22015	HP:0012514;HP:0001263;HP:0004322	3	9470468	9470468	C	T	exonic;splicing	SETD5	0.719	hetero	No data		stopgain	SETD5:NM_001080517.3:exon19:c.2734C>T:p.R912X	0.21	0.08	0	0.02	85	-9	-9	-578	40	1	Intellectual developmental disorder, autosomal dominant 23, 615761 (3), Autosomal dominant	969774	Cornelia_de_Lange-like_syndrome|not_provided|Developmental_disorder|Intellectual_disability-facial_dysmorphism_syndrome_due_to_SETD5_haploinsufficiency	.|MedGen:CN517202|MedGen:C0008073|MONDO:MONDO:0014336,MedGen:C3810406,OMIM:615761,Orphanet:404440	criteria_provided,_multiple_submitters,_no_conflicts	Pathogenic																			0.071
22022	HP:0001249;HP:0001999	16	3728984	3728984	C	T	exonic	CREBBP	1.103	hetero	No data		stopgain	CREBBP:NM_004380.3:exon31:c.6063G>A:p.W2021X	0	0	0	0	-25	-67	-192	42	42	1	Menke-Hennekam syndrome 1, 618332 (3), Autosomal dominant; Rubinstein-Taybi syndrome 1, 180849 (3), Autosomal dominant
22027	HP:0002269;HP:0002134;HP:0012502;HP:0033725;HP:0002119;HP:0001250	12	49185665	49185665	A	G	exonic	TUBA1A	2.8	hetero	de novo		nonsynonymous SNV	TUBA1A:NM_006009.4:exon4:c.701T>C:p.I234T	0	0	0	0	66	-614	-146	354	22.8	1	Lissencephaly 3, 611603 (3), Autosomal dominant																					0.5	0.8096	0.196486	0.587
22033	HP:0002079;HP:0100021;HP:0001249;HP:0000028	3	41233763	41233763	C	T	exonic	CTNNB1	1.064	hetero	de novo		stopgain	CTNNB1:NM_001904.4:exon9:c.1420C>T:p.R474X	0.03	0.03	0.01	0	-1	-230	538	104	37	1	Exudative vitreoretinopathy 7, 617572 (3), Autosomal dominant; Pilomatricoma, somatic, 132600 (3); Colorectal cancer, somatic, 114500 (3); Neurodevelopmental disorder with spastic diplegia and visual defects, 615075 (3), Autosomal dominant; Medulloblastoma, somatic, 155255 (3); Ovarian cancer, somatic, 167000 (3); Hepatocellular carcinoma, somatic, 114550 (3)	550356	Neurodevelopmental_disorder|Microcephalic_primordial_dwarfism,_Alazami_type|Severe_intellectual_disability-progressive_spastic_diplegia_syndrome|Intellectual_disability|Developmental_disorder|not_provided	MONDO:MONDO:0700092,MeSH:D065886,MedGen:C1535926|MONDO:MONDO:0014031,MedGen:C3554439,OMIM:615071,Orphanet:319671|MONDO:MONDO:0014035,MedGen:C3554449,OMIM:615075,Orphanet:404473|Human_Phenotype_Ontology:HP:0000730,Human_Phenotype_Ontology:HP:0001249,Human_Phenotype_Ontology:HP:0001267,Human_Phenotype_Ontology:HP:0001286,Human_Phenotype_Ontology:HP:0002122,Human_Phenotype_Ontology:HP:0002192,Human_…	criteria_provided,_multiple_submitters,_no_conflicts	Pathogenic
22038	HP:0001339;HP:0002134;HP:0012502;HP:0033725;HP:0002119;HP:0002700	6	3154460	3154460	G	C	exonic	TUBB2A	1.74	hetero	de novo		nonsynonymous SNV	TUBB2A:NM_001069.3:exon4:c.741C>G:p.N247K	0	0	0	0	458	167	384	-760	22.3	0.994	Cortical dysplasia, complex, with other brain malformations 5, 615763 (3), Autosomal dominant	132609	Complex_cortical_dysplasia_with_other_brain_malformations_5|Congenital_cerebellar_hypoplasia	MONDO:MONDO:0014337,MedGen:C3810407,OMIM:615763|MONDO:MONDO:0008939,MedGen:C5231391,OMIM:213000,Orphanet:1398,Orphanet:2246	criteria_provided,_single_submitter	Pathogenic																0.23	0.9993	0.792526	0.876
22044	HP:0001321;HP:0002365;HP:0005484;HP:0001263	X	41561618	41561618	G	A	exonic;splicing	CASK	2.105	hetero	de novo		stopgain	CASK:NM_001367721.1:exon17:c.1609C>T:p.R537X	0.01	0	0	0	669	-326	545	507	36		Intellectual developmental disorder, with or without nystagmus, 300422 (3), X-linked recessive; Intellectual developmental disorder and microcephaly with pontine and cerebellar hypoplasia, 300749 (3), X-linked dominant; FG syndrome 4, 300422 (3), X-linked recessive	495820	not_provided|Syndromic_X-linked_intellectual_disability_Najm_type	MedGen:CN517202|MONDO:MONDO:0010417,MedGen:C2677903,OMIM:300749,Orphanet:163937	criteria_provided,_multiple_submitters,_no_conflicts	Pathogenic/Likely_pathogenic
22062	HP:0001250;HP:0001263	20	63488986	63488986	G	T	exonic	EEF1A2	1.123	hetero	de novo		nonsynonymous SNV	EEF1A2:NM_001958.5:exon7:c.1196C>A:p.A399E	0	0	0	0.02	850	-590	-646	-33	29.6	1	Developmental and epileptic encephalopathy 33, 616409 (3), Autosomal dominant; Intellectual developmental disorder, autosomal dominant 38, 616393 (3), Autosomal dominant	958871	Developmental_and_epileptic_encephalopathy,_33	MONDO:MONDO:0014625,MedGen:C4225337,OMIM:616409,Orphanet:442835	criteria_provided,_single_submitter	Uncertain_significance																0.994	0.9995	0.35432	0.477
22065	HP:0001258	X	56565315	56565315	G	T	exonic	UBQLN2	1.479	homo	maternal		nonsynonymous SNV	UBQLN2:NM_013444.4:exon1:c.1442G>T:p.G481V	0	0	0	0	90	-865	-7	-427	23.4		Amyotrophic lateral sclerosis 15, with or without frontotemporal dementia, 300857 (3), X-linked dominant																					0.052	0.6021	0.431012	0.478
22072	HP:0001878;HP:0000717;HP:0002500	13	110209418	110209418	C	T	exonic;splicing	COL4A1	1.334	hetero	de novo		nonsynonymous SNV	COL4A1:NM_001845.6:exon11:c.625G>A:p.G209S	0.02	0.06	0	0.03	-2	-1	-18	-26	24.9	1	?Retinal arteries, tortuosity of, 180000 (3), Autosomal dominant; {Hemorrhage, intracerebral, susceptibility to}, 614519 (3); Angiopathy, hereditary, with nephropathy, aneurysms, and muscle cramps, 611773 (3), Autosomal dominant; Microangiopathy and leukoencephalopathy, pontine, autosomal dominant, 618564 (3), Autosomal dominant; Brain small vessel disease with or without ocular anomalies, 175780…	1861116	Microangiopathy_and_leukoencephalopathy,_pontine,_autosomal_dominant	MONDO:MONDO:0032814,MedGen:C5231411,OMIM:618564,Orphanet:477749	criteria_provided,_single_submitter	Pathogenic																0.999	0.8903	0.884458	0.981
22091	HP:0007970;HP:0000483;HP:0001328;HP:0001999;HP:0000023;HP:0004322;HP:0012741;HP:0010485;HP:0001187	X	54465532	54465532	G	A	exonic	FGD1	2.248	homo	de novo		nonsynonymous SNV	FGD1:NM_004463.3:exon8:c.1555C>T:p.R519C	0	0.01	0	0	-451	54	408	576	27.7		Intellectual developmental disorder, X-linked syndromic 16, 305400 (3), X-linked recessive; Aarskog-Scott syndrome, 305400 (3), X-linked recessive	512716	Inborn_genetic_diseases|FGD1-related_condition	MeSH:D030342,MedGen:C0950123|.	criteria_provided,_multiple_submitters,_no_conflicts	Likely_pathogenic																1	0.9989	0.642328	0.839
22097	HP:0002119;HP:0007333;HP:0009879;HP:0002134;HP:0010663;HP:0007229;HP:0000518;HP:0000573;HP:0002132	13	110170643	110170643	-	CGGAGGACCCATGAATCCTTGCTCTCCTTT	exonic	COL4A1	2.25	hetero	de novo		nonframeshift insertion	COL4A1:NM_001845.6:exon42:c.3645_3646insAAAGGAGAGCAAGGATTCATGGGTCCTCCG:p.P1215_G1216insKGEQGFMGPP	0.01	0.01	0	0	81	-284	626	180	15.74	1	?Retinal arteries, tortuosity of, 180000 (3), Autosomal dominant; {Hemorrhage, intracerebral, susceptibility to}, 614519 (3); Angiopathy, hereditary, with nephropathy, aneurysms, and muscle cramps, 611773 (3), Autosomal dominant; Microangiopathy and leukoencephalopathy, pontine, autosomal dominant, 618564 (3), Autosomal dominant; Brain small vessel disease with or without ocular anomalies, 175780…
22103	HP:0000252;HP:0009879;HP:0007361;HP:0002514;HP:0040075;HP:0000028;HP:0001250;HP:0002353	1	160128997	160128997	C	T	exonic;splicing	ATP1A2	1.494	hetero	paternal		stopgain	ATP1A2:NM_000702.4:exon10:c.1234C>T:p.R412X	0.04	0.01	0	0.01	63	-54	396	116	38	0	Developmental and epileptic encephalopathy 98, 619605 (3), Autosomal dominant; Fetal akinesia, respiratory insufficiency, microcephaly, polymicrogyria, and dysmorphic facies, 619602 (3), Autosomal recessive; Alternating hemiplegia of childhood 1, 104290 (3), Autosomal dominant; Migraine, familial basilar, 602481 (3), Autosomal dominant; Migraine, familial hemiplegic, 2, 602481 (3), Autosomal domi…	2672002	not_provided|Fetal_akinesia,_respiratory_insufficiency,_microcephaly,_polymicrogyria,_and_dysmorphic_facies	MedGen:C3661900|MONDO:MONDO:0859204,MedGen:C5562015,OMIM:619602	criteria_provided,_multiple_submitters,_no_conflicts	Likely_pathogenic		2.75139e-06	1.33826e-05	1453810	1.36757e-06	4.15175e-06	0	0	0	0	6.57e-06	0	1.345e-05	2.412e-05	0
22103	HP:0000252;HP:0009879;HP:0007361;HP:0002514;HP:0040075;HP:0000028;HP:0001250;HP:0002353	1	160135842	160135842	G	T	exonic;splicing	ATP1A2	1.494	hetero	maternal		nonsynonymous SNV	ATP1A2:NM_000702.4:exon17:c.2288G>T:p.R763L	0	0.01	0	0	-3	-16	912	488	31	0	Developmental and epileptic encephalopathy 98, 619605 (3), Autosomal dominant; Fetal akinesia, respiratory insufficiency, microcephaly, polymicrogyria, and dysmorphic facies, 619602 (3), Autosomal recessive; Alternating hemiplegia of childhood 1, 104290 (3), Autosomal dominant; Migraine, familial basilar, 602481 (3), Autosomal dominant; Migraine, familial hemiplegic, 2, 602481 (3), Autosomal domi…	2671966	Fetal_akinesia,_respiratory_insufficiency,_microcephaly,_polymicrogyria,_and_dysmorphic_facies	MONDO:MONDO:0859204,MedGen:C5562015,OMIM:619602	criteria_provided,_single_submitter	Likely_pathogenic																1	0.9963	0.754179	0.928
22112	HP:0000238;HP:0006879;HP:0002410;HP:0002079;HP:0002363;HP:0002280	16	89934974	89934974	G	A	exonic	TUBB3	2.038	hetero	de novo		nonsynonymous SNV	TUBB3:NM_006086.4:exon4:c.523G>A:p.V175M	0	0.01	0	0	51	0	-399	-61	26.2	0.042	Fibrosis of extraocular muscles, congenital, 3A, 600638 (3), Autosomal dominant; Cortical dysplasia, complex, with other brain malformations 1, 614039 (3), Autosomal dominant																					0.994	0.9909	0.307349	0.665
22119	HP:0002376;HP:0006994;HP:0006895;HP:0006801;HP:0000666	1	228165858	228165858	-	GGCGGCCCGGTCTGGCGCT	exonic	IBA57	1.483	hetero	paternal		frameshift insertion	IBA57:NM_001010867.4:exon1:c.42_43insGGCGGCCCGGTCTGGCGCT:p.L23Pfs*61	0	0	0	0.02	927	815	882	293	17.48	0	Multiple mitochondrial dysfunctions syndrome 3, 615330 (3), Autosomal recessive; ?Spastic paraplegia 74, autosomal recessive, 616451 (3), Autosomal recessive						0.000138	6.91488e-06	0.000261097	1156926	8.34257e-06	5.3803e-06	0	0	0	0.000261097
22119	HP:0002376;HP:0006994;HP:0006895;HP:0006801;HP:0000666	1	228175433	228175433	C	G	exonic	IBA57	1.483	hetero	maternal		nonsynonymous SNV	IBA57:NM_001010867.4:exon3:c.991C>G:p.L331V	0	0	0.01	0	-554	-311	-69	315	23.6	0	Multiple mitochondrial dysfunctions syndrome 3, 615330 (3), Autosomal recessive; ?Spastic paraplegia 74, autosomal recessive, 616451 (3), Autosomal recessive																6.569e-06	0	1.345e-05	1.47e-05	0	0.926	0.1365	0.047407	0.459
22122	HP:0001511;HP:0000525;HP:0000648;HP:0000750	16	79599076	79599076	C	G	exonic	MAF	1.453	hetero	maternal		nonsynonymous SNV	MAF:NM_005360.5:exon1:c.827G>C:p.R276P	0	0	0.01	0	-748	31	-291	-13	32	0.028	Cataract 21, multiple types, 610202 (3), Autosomal dominant; Ayme-Gripp syndrome, 601088 (3), Autosomal dominant	2830432	not_provided	MedGen:C3661900	criteria_provided,_single_submitter	Uncertain_significance																0.919	0.9998	0.827249	0.88
22133	HP:0000252;HP:0009879;HP:0025100;HP:0033725	14	28767314	28767314	T	-	exonic	FOXG1	1.675	hetero	de novo		frameshift deletion	FOXG1:NM_005249.5:exon1:c.35delT:p.M12Rfs*180	0	0.01	0.01	0.01	177	-196	-590	-7	25.6	0.998	Rett syndrome, congenital variant, 613454 (3), Autosomal dominant
22136	HP:0012502;HP:0002134;HP:0002269;HP:0002079;HP:0007361;HP:0012758	6	3225294	3225294	G	C	exonic	TUBB2B	2.661	hetero	de novo		nonsynonymous SNV	TUBB2B:NM_178012.5:exon4:c.795C>G:p.F265L	0	0	0	0	272	538	761	-505	25	1	Cortical dysplasia, complex, with other brain malformations 7, 610031 (3), Autosomal dominant																					0.145	0.9995	0.734447	0.871
22146	HP:0004322;HP:0001250;HP:0010864;HP:0002539;HP:0002500;HP:0002079;HP:0008020;HP:0000508;HP:0000705;HP:0001840;HP:0001761;HP:0002007;HP:0000527;HP:0000574;HP:0000316;HP:0000494;HP:0009904;HP:0000343;HP:0000232;HP:0000179;HP:0000307	21	33552354	33552354	G	-	exonic	SON	1.643	hetero	de novo		frameshift deletion	SON:NM_138927.4:exon3:c.3123delG:p.M1041Ifs*9	0	0	0	0	471	-105	520	-378	32	1	ZTTK syndrome, 617140 (3), Autosomal dominant
22155	HP:0001508;HP:0001249;HP:0001250;HP:0000733;HP:0011298	20	45960858	45960858	A	T	splicing	ZNF335	0.598	hetero	paternal	NM_022095.4:exon11:c.1665+6T>A			0	0.01	0.38	0.1	-802	801	-49	6	22.1	0	Microcephaly 10, primary, autosomal recessive, 615095 (3), Autosomal recessive
22155	HP:0001508;HP:0001249;HP:0001250;HP:0000733;HP:0011298	20	45963502	45963502	A	C	exonic;splicing	ZNF335	0.598	hetero	maternal		nonsynonymous SNV	ZNF335:NM_022095.4:exon9:c.1504T>G:p.Y502D	0.01	0	0	0.01	69	952	252	221	29.4	0	Microcephaly 10, primary, autosomal recessive, 615095 (3), Autosomal recessive						2.8e-05															0.996	0.9947	0.05784	0.45
22162	HP:0001256;HP:0000717;HP:0001258;HP:0002079;HP:0012762	13	23338942	23338942	C	G	exonic	SACS	1.673	hetero	paternal		nonsynonymous SNV	SACS:NM_014363.6:exon10:c.4934G>C:p.R1645P	0.01	0	0	0	-951	66	-835	-31	27	0	Spastic ataxia, Charlevoix-Saguenay type, 270550 (3), Autosomal recessive	1780047	Charlevoix-Saguenay_spastic_ataxia	MONDO:MONDO:0010041,MedGen:C1849140,OMIM:270550,Orphanet:98	no_assertion_criteria_provided	Likely_pathogenic																0.987	0.9995	0.827705	0.849
22162	HP:0001256;HP:0000717;HP:0001258;HP:0002079;HP:0012762	13	23337703	23337703	-	A	exonic	SACS	1.673	hetero	maternal		frameshift insertion	SACS:NM_014363.6:exon10:c.6172dupT:p.S2058Ffs*2	0	0.01	0	0	-634	288	404	77	33	0	Spastic ataxia, Charlevoix-Saguenay type, 270550 (3), Autosomal recessive						1.8e-05	4.10802e-06	4.49772e-06	1460558	0	8.25825e-06	0	0	0	0
23043	HP:0001249;HP:0001263;HP:0007687;HP:0001943;HP:0002069;HP:0001252;HP:0002019;HP:0004684	19	12711303	12711303	C	G	exonic;splicing	TNPO2	0.905	hetero	de novo		nonsynonymous SNV	TNPO2:NM_001382241.1:exon12:c.1110G>C:p.W370C	0	0	0.02	0.1	-530	123	10	-9	29.5	1	Intellectual developmental disorder with hypotonia, impaired speech, and dysmorphic facies, 619556 (3), Autosomal dominant	1289735	Intellectual_developmental_disorder_with_hypotonia,_impaired_speech,_and_dysmorphic_facies	MONDO:MONDO:0859197,MedGen:C5561997,OMIM:619556	no_assertion_criteria_provided	Pathogenic																0.961	0.9999	0.358772	0.701
23046	HP:0010636;HP:0002514;HP:0001601;HP:0001250	13	110178081	110178081	C	T	exonic;splicing	COL4A1	1.725	hetero	de novo		nonsynonymous SNV	COL4A1:NM_001845.6:exon32:c.2609G>A:p.G870E	0.01	0	0	0	-131	-337	-17	-230	24	1	?Retinal arteries, tortuosity of, 180000 (3), Autosomal dominant; {Hemorrhage, intracerebral, susceptibility to}, 614519 (3); Angiopathy, hereditary, with nephropathy, aneurysms, and muscle cramps, 611773 (3), Autosomal dominant; Microangiopathy and leukoencephalopathy, pontine, autosomal dominant, 618564 (3), Autosomal dominant; Brain small vessel disease with or without ocular anomalies, 175780…																					1	0.9876	0.921785	0.887
23049	HP:0012502;HP:0007018;HP:0000729	6	30722634	30722634	A	G	exonic;splicing	TUBB	1.152	hetero	de novo		nonsynonymous SNV	TUBB:NM_178014.4:exon2:c.155A>G:p.N52S	0	0	0	0	1	253	-1	-712	25.1	1	Symmetric circumferential skin creases, congenital, 1, 156610 (3), Autosomal dominant; Cortical dysplasia, complex, with other brain malformations 6, 615771 (3), Autosomal dominant	2192486	Complex_cortical_dysplasia_with_other_brain_malformations_6|not_provided	MONDO:MONDO:0014341,MedGen:C4014283,OMIM:615771|MedGen:C3661900	criteria_provided,_multiple_submitters,_no_conflicts	Likely_pathogenic																0.04	0.0775	0.081949	0.251
23052	HP:0032388;HP:0001321;HP:0025100	17	80471784	80471784	G	A	exonic	NPTX1	0.927	hetero	de novo		nonsynonymous SNV	NPTX1:NM_002522.4:exon4:c.1025C>T:p.A342V	0	0	0	0	772	-783	97	654	29.2	0.963	Spinocerebellar ataxia 50, 620158 (3), Autosomal dominant						9e-06	1.36907e-06	1.15931e-05	1460846	2.72451e-06	0	0	0	0	0						0.999	0.9651	0.042666	0.494
23058	HP:0001355;HP:0001263;HP:0000365;HP:0002705	6	43007265	43007265	G	A	exonic;splicing	PPP2R5D	1.16	hetero	de novo		nonsynonymous SNV	PPP2R5D:NM_006245.4:exon5:c.592G>A:p.E198K	0.03	0.02	0	0	-62	-20	-248	228	32	1	Intellectual developmental disorder, autosomal dominant 35, 616355 (3), Autosomal dominant	188114	Intellectual_disability-macrocephaly-hypotonia-behavioral_abnormalities_syndrome|Neurodevelopmental_delay|Inborn_genetic_diseases|not_provided|Global_developmental_delay|Intellectual_disability|See_cases	MONDO:MONDO:0014602,MedGen:C5779996,OMIM:616355,Orphanet:457279|Human_Phenotype_Ontology:HP:0012758,MedGen:C4022738|MeSH:D030342,MedGen:C0950123|MedGen:C3661900|Human_Phenotype_Ontology:HP:0000754,Human_Phenotype_Ontology:HP:0001255,Human_Phenotype_Ontology:HP:0001263,Human_Phenotype_Ontology:HP:0001277,Human_Phenotype_Ontology:HP:0001292,Human_Phenotype_Ontology:HP:0002433,Human_Phenotype_Ontolo…	criteria_provided,_multiple_submitters,_no_conflicts	Pathogenic																0.937	0.9988	0.287104	0.571
23074	HP:0002119;HP:0001274;HP:0010864;HP:0001250;HP:0002779;HP:0002650	19	52212726	52212726	C	T	exonic;splicing	PPP2R1A	1.539	hetero	de novo		nonsynonymous SNV	PPP2R1A:NM_014225.6:exon5:c.544C>T:p.R182W	0.01	0.01	0	0	-179	-62	-41	-364	31	1	Intellectual developmental disorder, autosomal dominant 36, 616362 (3), Autosomal dominant	188141	not_provided|Inborn_genetic_diseases|Microcephaly-corpus_callosum_hypoplasia-intellectual_disability-facial_dysmorphism_syndrome	MedGen:C3661900|MeSH:D030342,MedGen:C0950123|MONDO:MONDO:0014605,MedGen:C4225352,OMIM:616362,Orphanet:457284	criteria_provided,_multiple_submitters,_no_conflicts	Pathogenic/Likely_pathogenic																1	0.9999	0.120845	0.503
23077	HP:0200136;HP:0002650;HP:0003273;HP:0001276;HP:0000218;HP:0000929;HP:0002804	19	38580054	38580054	C	T	exonic	RYR1	1.607	hetero	de novo		nonsynonymous SNV	RYR1:NM_000540.3:exon100:c.14437C>T:p.H4813Y	0.01	0	0	0	30	-184	181	76	26	0	Congenital myopathy 1B, autosomal recessive, 255320 (3), Autosomal recessive; Congenital myopathy 1A, autosomal dominant, with susceptibility to malignant hyperthermia, 117000 (3), Autosomal dominant; King-Denborough syndrome, 619542 (3), Autosomal dominant; {Malignant hyperthermia susceptibility 1}, 145600 (3), Autosomal dominant	1170357	RYR1-Related_Disorders|Abnormality_of_the_musculature	MedGen:CN239331|Human_Phenotype_Ontology:HP:0003011,Human_Phenotype_Ontology:HP:0003197,Human_Phenotype_Ontology:HP:0003708,MedGen:C4021745	criteria_provided,_multiple_submitters,_no_conflicts	Pathogenic/Likely_pathogenic																0.986	0.9748	0.892692	0.97
23085	HP:0001249;HP:0002804;HP:0001762;HP:0001270;HP:0001252	2	26727781	26727781	A	G	exonic	KCNK3	0.002	hetero	de novo		nonsynonymous SNV	KCNK3:NM_002246.3:exon2:c.398A>G:p.N133S	0	0	0	0	-305	-19	12	7	25.7	0.093	Pulmonary hypertension, primary, 4, 615344 (3), Autosomal dominant	1193134	not_provided	MedGen:C3661900	criteria_provided,_single_submitter	Pathogenic																0.992	0.5961	0.028569	0.342
23091	HP:0000028;HP:0012736;HP:0011369;HP:0001387;HP:0004332	3	177047307	177047307	A	C	exonic;splicing	TBL1XR1	1.381	hetero	de novo		nonsynonymous SNV	TBL1XR1:NM_024665.7:exon9:c.857T>G:p.V286G	0	0	0	0	90	242	-7	179	28.4	1	Intellectual developmental disorder, autosomal dominant 41, 616944 (3), Autosomal dominant; Pierpont syndrome, 602342 (3), Autosomal dominant	406146	not_provided	MedGen:CN517202	criteria_provided,_single_submitter	Pathogenic																0.599	0.9951	0.055042	0.566
23095	HP:0003560;HP:0005162;HP:0001274	18	45852515	45852517	GAG	-	exonic	EPG5	1.266	hetero	paternal		nonframeshift deletion	EPG5:NM_020964.3:exon44:c.7690_7692del:p.L2564del	0	0.09	0	0	904	135	105	409	19.76	0	Vici syndrome, 242840 (3), Autosomal recessive
23112	HP:0002134;HP:0002500;HP:0001250;HP:0001263;HP:0002079	14	28768000	28768000	A	T	exonic	FOXG1	1.33	hetero	de novo		stopgain	FOXG1:NM_005249.5:exon1:c.721A>T:p.K241X	0.04	0	0.01	0	3	-132	767	2	39	0.998	Rett syndrome, congenital variant, 613454 (3), Autosomal dominant
23118	HP:0012469;HP:0002438;HP:0002363;HP:0001263	12	49186644	49186644	C	T	exonic;splicing	TUBA1A	2.139	hetero	de novo		nonsynonymous SNV	TUBA1A:NM_006009.4:exon2:c.193G>A:p.A65T	0	0	0	0	21	-342	-209	-625	18.54	1	Lissencephaly 3, 611603 (3), Autosomal dominant																					0.112	0.3853	0.108214	0.495
23121	HP:0001263;HP:0000957;HP:0001256;HP:0004322	17	31229157	31229157	G	C	exonic	NF1	1.728	hetero	maternal		nonsynonymous SNV	NF1:NM_001042492.3:exon21:c.2542G>C:p.G848R	0.02	0.05	0.03	0.01	-36	97	75	-85	26.8	0.999	Watson syndrome, 193520 (3), Autosomal dominant; Leukemia, juvenile myelomonocytic, 607785 (3), Autosomal dominant, Somatic mutation; Neurofibromatosis, familial spinal, 162210 (3), Autosomal dominant; Neurofibromatosis, type 1, 162200 (3), Autosomal dominant; Neurofibromatosis-Noonan syndrome, 601321 (3), Autosomal dominant	402419	Cardiovascular_phenotype|Hereditary_cancer-predisposing_syndrome|Neurofibromatosis,_type_1	MedGen:CN230736|MONDO:MONDO:0015356,MeSH:D009386,MedGen:C0027672,Orphanet:140162|MONDO:MONDO:0018975,MedGen:C0027831,OMIM:162200,Orphanet:636	criteria_provided,_multiple_submitters,_no_conflicts	Pathogenic/Likely_pathogenic																0.994	0.9991	0.755417	0.74
23124	HP:0001263;HP:0001508;HP:0000252;HP:0002304;HP:0001276;HP:0003312	1	228097398	228097398	G	T	exonic	ARF1	1.037	hetero	de novo		nonsynonymous SNV	ARF1:NM_001658.4:exon3:c.205G>T:p.G69C	0	0	0	0	215	140	-166	-131	32	1	Periventricular nodular heterotopia 8, 618185 (3), Autosomal dominant																					0.805	0.9995	0.325768	0.894
23138	HP:0010864;HP:0001252;HP:0001336;HP:0002072;HP:0033725	20	63446814	63446814	A	T	exonic;splicing	KCNQ2	1.315	hetero	de novo		nonsynonymous SNV	KCNQ2:NM_172107.4:exon2:c.320T>A:p.L107H	0.03	0	0	0	-29	660	562	474	31	1	Developmental and epileptic encephalopathy 7, 613720 (3), Autosomal dominant; Seizures, benign neonatal, 1, 121200 (3), Autosomal dominant; Myokymia, 121200 (3), Autosomal dominant																					0.823	0.9991	0.898349	0.94
23141	HP:0001601;HP:0001508;HP:0003234;HP:0002151;HP:0001270;HP:0003134	10	78009681	78009681	G	C	splicing	POLR3A	1.32	hetero	maternal	NM_007055.4:exon14:c.1771-6C>G			0.05	0.02	0	0.05	12	-6	-931	-253	11.36	0	Wiedemann-Rautenstrauch syndrome, 264090 (3), Autosomal recessive; Leukodystrophy, hypomyelinating, 7, with or without oligodontia and/or hypogonadotropic hypogonadism, 607694 (3), Autosomal recessive	964843	Leukoencephalopathy-ataxia-hypodontia-hypomyelination_syndrome|not_provided	MONDO:MONDO:0011897,MedGen:C2676243,OMIM:607694,Orphanet:137639,Orphanet:447893,Orphanet:447896,Orphanet:77295,Orphanet:88637|MedGen:C3661900	criteria_provided,_multiple_submitters,_no_conflicts	Pathogenic	0.000184	4.24113e-05	0.000156523	1461876	4.35592e-05	4.12516e-05	0	0	0	0.000176322	5.266e-05	6.434e-05	4.043e-05	7.353e-05	0
23141	HP:0001601;HP:0001508;HP:0003234;HP:0002151;HP:0001270;HP:0003134	10	78021978	78021978	C	G	exonic;splicing	POLR3A	1.32	hetero	paternal		nonsynonymous SNV	POLR3A:NM_007055.4:exon7:c.930G>C:p.W310C	0.01	0	0	0	-13	76	-37	-969	28.8	0	Wiedemann-Rautenstrauch syndrome, 264090 (3), Autosomal recessive; Leukodystrophy, hypomyelinating, 7, with or without oligodontia and/or hypogonadotropic hypogonadism, 607694 (3), Autosomal recessive	1173758	Leukoencephalopathy-ataxia-hypodontia-hypomyelination_syndrome	MONDO:MONDO:0011897,MedGen:C2676243,OMIM:607694,Orphanet:137639,Orphanet:447893,Orphanet:447896,Orphanet:77295,Orphanet:88637	no_classification_provided	not_provided	0.00023	1.11326e-05	0.000194067	628784	1.04803e-05	1.16777e-05	0	0	0	0.000194067						0.989	0.9976	0.405055	0.606
23143	HP:0001270;HP:0000717	20	49374377	49374377	C	T	exonic	KCNB1	1.649	hetero	de novo		nonsynonymous SNV	KCNB1:NM_004975.4:exon2:c.1183G>A:p.G395R	0	0	0	0	-883	-19	-234	47	24.9	1	Developmental and epileptic encephalopathy 26, 616056 (3), Autosomal dominant	535710	Intellectual_disability|Epileptic_encephalopathy|Developmental_and_epileptic_encephalopathy,_26	Human_Phenotype_Ontology:HP:0000730,Human_Phenotype_Ontology:HP:0001249,Human_Phenotype_Ontology:HP:0001267,Human_Phenotype_Ontology:HP:0001286,Human_Phenotype_Ontology:HP:0002122,Human_Phenotype_Ontology:HP:0002192,Human_Phenotype_Ontology:HP:0002316,Human_Phenotype_Ontology:HP:0002382,Human_Phenotype_Ontology:HP:0002386,Human_Phenotype_Ontology:HP:0002402,Human_Phenotype_Ontology:HP:0002458,Hum…	criteria_provided,_conflicting_classifications	Conflicting_classifications_of_pathogenicity																0.995	0.9996	0.606792	0.94
23149	HP:0000717;HP:0001601;HP:0000582;HP:0007651;HP:0000219	1	27551239	27551239	C	-	exonic	AHDC1	1.886	hetero	de novo		frameshift deletion	AHDC1:NM_001371928.1:exon8:c.877delG:p.E293Kfs*159	0	0	0	0	362	982	-755	-871	24.6	1	Xia-Gibbs syndrome, 615829 (3), Autosomal dominant
23161	HP:0002315;HP:0002321;HP:0002018	3	184361418	184361418	-	G	exonic;splicing	CLCN2	1.984	homo	parental		frameshift insertion	CLCN2:NM_004366.6:exon1:c.61dupC:p.L21Pfs*27	0	0	0.02	0	-105	-360	-527	-1	32	0	Leukoencephalopathy with ataxia, 615651 (3), Autosomal recessive; Hyperaldosteronism, familial, type II, 605635 (3), Autosomal dominant; {Epilepsy, juvenile myoclonic, susceptibility to, 8}, 607628 (3), Autosomal dominant; {Epilepsy, juvenile absence, susceptibility to, 2}, 607628 (3), Autosomal dominant; {Epilepsy, idiopathic generalized, susceptibility to, 11}, 607628 (3), Autosomal dominant						0.00209	1.98445e-05	0.000690916	1461360	2.04261e-05	1.92571e-05	0	0	0	0.000730515	1.315e-05	1.285e-05	1.346e-05	0.0004	0.0004
23174	HP:0002324;HP:0001250;HP:0001181	12	49185665	49185665	A	G	exonic	TUBA1A	1.23	hetero	No data		nonsynonymous SNV	TUBA1A:NM_006009.4:exon4:c.701T>C:p.I234T	0	0	0	0	66	-614	-146	354	22.8	1	Lissencephaly 3, 611603 (3), Autosomal dominant																					0.5	0.8096	0.196486	0.587
23176	HP:0001355;HP:0000369	7	105112579	105112579	-	T	exonic	KMT2E	0.477	hetero	de novo		frameshift insertion	KMT2E:NM_182931.3:exon27:c.4824dupT:p.L1610Ffs*259	0	0	0	0	273	-720	-563	-103	33	1	O'Donnell-Luria-Rodan syndrome, 618512 (3), Autosomal dominant	1060940	O'Donnell-Luria-Rodan_syndrome|not_provided	MONDO:MONDO:0032793,MedGen:C5193138,OMIM:618512|MedGen:C3661900	criteria_provided,_multiple_submitters,_no_conflicts	Pathogenic/Likely_pathogenic		1.5904e-06	.	628774	3.49355e-06	0	0	0	0	0
23186	HP:0000238	X	153869928	153869928	G	-	exonic;splicing	L1CAM	2.069	homo	de novo		frameshift deletion	L1CAM:NM_001278116.2:exon10:c.998delC:p.P333Rfs*57	0.02	0.01	0	0	-218	246	867	-728	25.8		MASA syndrome, 303350 (3), X-linked recessive; Hydrocephalus, congenital, X-linked, 307000 (3), X-linked recessive; ?Corpus callosum, partial agenesis of, 304100 (3), X-linked recessive
23190	HP:0000256;HP:0001263;HP:0000271;HP:0001273	21	33554982	33554985	AGTT	-	exonic	SON	1.322	hetero	de novo		frameshift deletion	SON:NM_138927.4:exon3:c.5751_5754del:p.V1918Efs*87	0	0	0.01	0	-169	-591	255	262	32	1	ZTTK syndrome, 617140 (3), Autosomal dominant	247331	ZTTK_syndrome|Neurodevelopmental_abnormality|Inborn_genetic_diseases|not_provided|Hereditary_spastic_paraplegia_17|Failure_to_thrive|Global_developmental_delay|See_cases	MONDO:MONDO:0014936,MedGen:C4310696,OMIM:617140,Orphanet:500150|Human_Phenotype_Ontology:HP:0012759,MedGen:C4022737|MeSH:D030342,MedGen:C0950123|MedGen:C3661900|MONDO:MONDO:0010043,MedGen:C2931276,OMIM:270685,Orphanet:100998|Human_Phenotype_Ontology:HP:0001508,Human_Phenotype_Ontology:HP:0001535,Human_Phenotype_Ontology:HP:0008853,Human_Phenotype_Ontology:HP:0008878,Human_Phenotype_Ontology:HP:00…	criteria_provided,_multiple_submitters,_no_conflicts	Pathogenic/Likely_pathogenic
23200	HP:0001508;HP:0001629;HP:0100632;HP:0001257;HP:0012430;HP:0000243;HP:0001249;HP:0000717	X	48902740	48902740	C	T	exonic;splicing	PQBP1	1.155	homo	maternal		stopgain	PQBP1:NM_001032382.2:exon6:c.586C>T:p.R196X	0	0.09	0	0.06	82	-5	80	55	35		Renpenning syndrome, 309500 (3), X-linked recessive	535359	Renpenning_syndrome|not_provided	MONDO:MONDO:0010653,MedGen:C0796135,OMIM:309500,Orphanet:3242|MedGen:CN517202	criteria_provided,_multiple_submitters,_no_conflicts	Pathogenic/Likely_pathogenic
23208	HP:0006846;HP:0003201;HP:0025460;HP:0500200	22	20052561	20052561	T	-	exonic;splicing	TANGO2	1.295	hetero	maternal		frameshift deletion	TANGO2:NM_152906.7:exon4:c.242delT:p.L81Rfs*16	0	0.01	0	0	480	800	-194	-178	20.8	0	Metabolic encephalomyopathic crises, recurrent, with rhabdomyolysis, cardiac arrhythmias, and neurodegeneration, 616878 (3), Autosomal recessive
23219	HP:0001321;HP:0002365;HP:0001336;HP:0001249	3	4645712	4645712	C	T	exonic;splicing	ITPR1	1.709	hetero	de novo		nonsynonymous SNV	ITPR1:NM_001378452.1:exon10:c.839C>T:p.A280V	0	0	0	0	973	424	-10	10	25.1	1	Gillespie syndrome, 206700 (3), Autosomal recessive, Autosomal dominant; Spinocerebellar ataxia 29, congenital nonprogressive, 117360 (3), Autosomal dominant; Spinocerebellar ataxia 15, 606658 (3), Autosomal dominant	2742996	not_provided	MedGen:CN517202	criteria_provided,_single_submitter	Uncertain_significance																0.986	0.9983	0.441818	0.871
23222	HP:0000518;HP:0012758;HP:0001258	11	13728664	13728664	C	T	exonic	FAR1	1.726	hetero	de novo		nonsynonymous SNV	FAR1:NM_032228.6:exon12:c.1438C>T:p.R480C	0	0	0	0	17	-52	-2	50	24.6	0.567	Peroxisomal fatty acyl-CoA reductase 1 disorder, 616154 (3), Autosomal recessive; Cataracts, spastic paraparesis, and speech delay, 619338 (3), Autosomal dominant	408309	not_provided|FAR1-related_neurodevelopmental_disorder|CATARACTS,_SPASTIC_PARAPLEGIA,_AND_SPEECH_DELAY|CATARACTS,_SPASTIC_PARAPARESIS,_AND_SPEECH_DELAY	MedGen:C3661900|.|.|MedGen:C5543440,OMIM:619338	criteria_provided,_multiple_submitters,_no_conflicts	Pathogenic/Likely_pathogenic																0.363	0.805	0.024125	0.283
23225	HP:0000252	15	41377281	41377281	C	A	exonic;splicing	NUSAP1	Not_annotated	hetero	de novo		stopgain	NUSAP1:NM_016359.5:exon10:c.1209C>A:p.Y403X	0	0.01	0	0.01	831	-85	839	23	35	0		1684166	Microcephaly,_seizures,_and_developmental_delay	MONDO:MONDO:0013254,MedGen:C3150667,OMIM:613402,Orphanet:1934	criteria_provided,_single_submitter	Likely_pathogenic
23231	HP:0000252;HP:0030490	10	92645528	92645532	ATCTC	-	exonic	KIF11	1.378	hetero	de novo		frameshift deletion	KIF11:NM_004523.4:exon18:c.2433_2437del:p.S812Rfs*3	0	0.18	0.08	0.11	65	-88	-64	115	27.3	1	Microcephaly with or without chorioretinopathy, lymphedema, or mental retardation, 152950 (3), Autosomal dominant	837486	Retinal_dystrophy|not_provided	Human_Phenotype_Ontology:HP:0000556,Human_Phenotype_Ontology:HP:0007736,Human_Phenotype_Ontology:HP:0007910,Human_Phenotype_Ontology:HP:0007974,Human_Phenotype_Ontology:HP:0007982,MONDO:MONDO:0019118,MeSH:D058499,MedGen:C0854723,Orphanet:71862|MedGen:CN517202	criteria_provided,_multiple_submitters,_no_conflicts	Pathogenic/Likely_pathogenic
23234	HP:0000252;HP:0001274;HP:0012502;HP:0001321;HP:0002119	6	3225571	3225571	G	A	exonic	TUBB2B	2.509	hetero	de novo		nonsynonymous SNV	TUBB2B:NM_178012.5:exon4:c.518C>T:p.P173L	0	0	0	0	-5	-56	990	807	31	1	Cortical dysplasia, complex, with other brain malformations 7, 610031 (3), Autosomal dominant																					0.989	0.9638	0.313639	0.894
23240	HP:0001355;HP:0001250;HP:0001249;HP:0000729;HP:0002910	1	43427279	43427279	A	G	splicing	SZT2	1.036	hetero	paternal	NM_001365999.1:exon25:c.3434-2A>G			0.31	0.93	0	0.26	-111	2	58	-100	33	0	Developmental and epileptic encephalopathy 18, 615476 (3), Autosomal recessive
23240	HP:0001355;HP:0001250;HP:0001249;HP:0000729;HP:0002910	1	43437288	43437288	G	A	exonic;splicing	SZT2	1.036	hetero	maternal		nonsynonymous SNV	SZT2:NM_001365999.1:exon43:c.6152G>A:p.R2051H	0	0.09	0.01	0.04	189	-117	-184	35	32	0	Developmental and epileptic encephalopathy 18, 615476 (3), Autosomal recessive							2.05213e-06	2.69781e-06	1461894	2.7224e-06	1.37505e-06	0	0	0	0						0.999	0.9672	0.016246	0.526
23245	HP:0001263;HP:0000729;HP:0007018;HP:0000252;HP:0000588	16	70663910	70663910	G	A	exonic	MTSS2	1.636	hetero	de novo		nonsynonymous SNV	MTSS2:NM_138383.3:exon15:c.2011C>T:p.R671W	0	0	0	0	448	824	684	-54	24.3	0.003	Intellectual developmental disorder with ocular anomalies and distinctive facial features, 620086 (3), Autosomal dominant	965882	MTSS2-related_neurodevelopmental_disorder|Syndromic_intellectual_disability|Intellectual_developmental_disorder_with_ocular_anomalies_and_distinctive_facial_features|MTSS2-related_disorder	.|MONDO:MONDO:0000508,MedGen:C5680525,Orphanet:183763|MONDO:MONDO:0859303,MedGen:C5774238,OMIM:620086|.	criteria_provided,_multiple_submitters,_no_conflicts	Likely_pathogenic		1.43121e-06	9.24647e-07	1397422	2.8273e-06	0	0	0	0	0						0.952	0.9156	0.142914	0.226
23251	HP:0001263;HP:0011097	X	18619946	18619946	A	T	exonic;splicing	CDKL5	1.837	hetero	de novo		stopgain	CDKL5:NM_001323289.2:exon16:c.2356A>T:p.K786X	0	0.04	0	0.01	-14	-79	464	-677	38		Developmental and epileptic encephalopathy 2, 300672 (3), X-linked dominant
[truncated: 6 more columns]

## Sheet: Supplementary Table S2
Lab#	Major phenotype	Chromosome position or Gene name	Chr	Start	End	Deletion or Duplication	Inheritance	region	containing genes
17020	Seizure	1p36	1	721530	2577051	deletion	de novo	ISCA-37434	SAMD11	NOC2L	KLHL17	PLEKHN1	PERM1	HES4	ISG15	AGRN	RNF223	C1orf159	TTLL10	TNFRSF18	TNFRSF4	SDF4	B3GALT6	C1QTNF12	UBE2J2	SCNN1D	ACAP3	PUSL1	INTS11	CPTP	TAS1R3	DVL1	MXRA8	AURKAIP1	CCNL2	MRPL20	ANKRD65	TMEM88B	VWA1	ATAD3C	ATAD3B	ATAD3A	TMEM240	SSU72	FNDC10	MIB2	MMP23B	CDK11B	SLC35E2B
18016	Brain malformation	18q21.31-qter	18	56585841	77513763	deletion	de novo		TXNL1	WDR7	BOD1L2	ST8SIA3	ONECUT2	FECH	NARS1	ATP8B1	NEDD4L	ALPK2	MALT1	ZNF532	SEC11C	GRP	RAX	CPLX4	LMAN1	CCBE1	PMAIP1	MC4R	CDH20	RNF152	PIGN	RELCH	TNFRSF11A	ZCCHC2	PHLPP1	BCL2	KDSR	VPS4B	SERPINB5	SERPINB12	SERPINB13	SERPINB4	SERPINB3	SERPINB11	SERPINB7	SERPINB2	SERPINB10	HMSD	SERPINB8
18028	Brain malformation	1q44	1	243384987	246027303	deletion	de novo	ISCA-37493	SDCCAG8	AKT3	ZBTB18	SPMIP3	ADSS2	CATSPERE	DESI2	C1orf202	COX20	HNRNPU	EFCAB2	KIF26B	SMYD3
18056	Brain malformation	7q11.23	7	72639946	74212630	deletion	de novo	ISCA-37392	TYW1B	POM121	TRIM74	SPDYE8	SPDYE11	SPDYE9	SPDYE10	NSUN5	TRIM50	FKBP6	FZD9	BAZ1B	BCL7B	TBL2	MLXIPL	VPS37D	DNAJC30	BUD23	STX1A	ABHD11	CLDN3	CLDN4	METTL27	TMEM270	ELN	LIMK1	EIF4H	LAT2
18091	Brain malformation	19p13.2-p13.3	19	12251019	13339642	deletion	de novo		ZNF44	ZNF563	ZNF442	ZNF799	ZNF443	ZNF709	ZNF564	ZNF490	ZNF791	MAN2B1	WDR83OS	WDR83	DHPS	GNG14	FBXW9	TNPO2	TRIR	GET3	BEST2	HOOK2	JUNB	PRDX2	THSD8	RNASEH2A	RTBDN	MAST1	DNASE2	KLF1	GCDH	SYCE2	FARSA	CALR	RAD23A	GADD45GIP1	DAND5	NFIX	LYL1	TRMT1	NACC1	STX10	IER2
18113	Seizure	6q13-q14.1	6	75796165	81053588	deletion	de novo		MYO6	IMPG1	HTR1B	MEI4	IRAK1BP1	PHIP	HMGN3	LCA5	SH3BGRL2	ELOVL4	TTK	BCKDHB
18150	Brain malformation	7q36.3-qter	7	154237545	158937436	deletion	de novo		DPP6	PAXIP1	HTR5A	INSIG1	EN2	CNPY1	RBM33	SHH	RNF32	LMBR1	NOM1	MNX1	UBE3C	DNAJB6	PTPRN2	NCAPG2	ESYT2	DYNC2I1
18150	Brain malformation	16q23.1-qter	16	74320988	90161242	duplication	de novo		NPIPB15	CLEC18B	GLG1	RFWD3	MLKL	FA2H	WDR59	ZNRF1	LDHD	ZFP1	CTRB2	CTRB1	BCAR1	CFDP1	TMEM170A	CHST6	CHST5	TMEM231	GABARAPL2	ADAT1	KARS1	TERF2IP	CPHXL2	DUXB	CPHXL	CNTNAP4	MON1B	SYCE1L	ADAMTS18	NUDT7	VAT1L	CLEC3A	WWOX	MAF	DYNLRB2	CDYL2	CMC2	CENPN	ATMIN	C16orf46	GCSH
18184	Ataxia	10q25.1	10	104262277	104687205	deletion	de novo		GSTO1	GSTO2	ITPRIP	CFAP58	SORCS3
19091	Brain malformation	2q23.1-q24.1	2	149216201	155158082	deletion	de novo		LYPD6	MMADHC	RND3	RBM43	NMI	TNFAIP6	RIF1	NEB	ARL5A	CACNB4	STAM2	FMNL2	PRPF40A	ARL6IP6	RPRM	GALNT13	KCNJ3
19172	Seizure	1q21.1-1q21.2	1	147159544	148483304	deletion	de novo	ISCA-37421	PRKAB2	FMO5	CHD1L	BCL9	LOC128071544	ACP6	GJA5	GJA8	GPR89B	NBPF11	PPIAL4G
19198	Brain malformation	Xq21.1-qter	X	100296976	155545306	deletion	de novo	ISCA-46743, 37494	PCDH19	TNMD	TSPAN6	SRPX2	SYTL4	CSTF2	NOX1	XKRX	ARL13A	TRMT2B	TMEM35A	CENPI	DRP2	TAF7L	TIMM8A	BTK	RPL36A	GLA	HNRNPH2	ARMCX4	ARMCX1	ARMCX6	ARMCX3	ARMCX2	ZMAT1	TCEAL2	BEX5	TCP11X1	NXF2	NXF2B	TCP11X2	TMSB15A	ARMCX5	GPRASP1	GPRASP2	GPRASP3	RAB40AL	BEX1	NXF3	BEX4	TCEAL8
20004	NDD	1p36.31-p36.22	1	6385479	10273082	dupilication	de novo		ACOT7	HES2	ESPN	TNFRSF25	PLEKHG5	NOL9	TAS1R1	ZBTB48	KLHL21	PHF13	THAP3	DNAJC11	CAMTA1	VAMP3	PER3	UTS2	TNFRSF9	PARK7	ERRFI1	SLC45A1	RERE	ENO1	CA6	SLC2A7	SLC2A5	GPR157	H6PD	SPSB1	SLC25A33	TMEM201	PIK3CD	CLSTN1	CTNNBIP1	LZIC	NMNAT1	RBP7	UBE4B	KIF1B
20010	Abnormal myelination	Xq22.2	X	103499896	103825841	duplication	maternal		RAB40A	TCEAL4	TCEAL3	TCEAL1	MORF4L2	TMEM31	PLP1	RAB9B
20052	Brain malformation	1q43-44	1	239907438	248918382	deletion	de novo	ISCA-37493	CHRM3	FMN2	GREM2	RGS7	FH	KMO	OPN3	CHML	WDR64	EXO1	BECN2	MAP1LC3C	PLD5	CEP170	SDCCAG8	AKT3	ZBTB18	SPMIP3	ADSS2	CATSPERE	DESI2	C1orf202	COX20	HNRNPU	EFCAB2	KIF26B	SMYD3	TFB2M	CNST	SCCPDH	AHCTF1	ZNF695	ZNF670	ZNF669	ZNF124	ZNF496	NLRP3	OR2B11	OR2C3	GCSAML	OR2G2
20149	Seizure	20q13.33	20	62656433	63530956	deletion	maternal		SLCO4A1	NTSR1	MRGBP	OGFR	COL9A3	TCFL5	DIDO1	GID8	SLC17A9	BHLHE23	YTHDF1	BIRC7	NKAIN4	ARFGAP1	COL20A1	CHRNA4	KCNQ2	EEF1A2	PPDPF	PTK6
20187	Brain malformation	3p22.1	3	41224015	42091575	deletion	de novo		CTNNB1	ULK4	TRAK1
20202	Abnormal myelination	Xq22.2	X	103629857	104040981	duplication	maternal		TCEAL1	MORF4L2	TMEM31	PLP1	RAB9B	TMSB15B	H2BW1	H2BW2
20303	Brain malformation	17p13.3	17	2491354	2652685	deletion	de novo	ISCA-37430	METTL16	PAFAH1B1
20314	Ataxia	16p11.2	16	29663671	30197373	deletion	de novo	ISCA-37400	SPN	QPRT	C16orf54	ZG16	KIF22	MAZ	PRRT2	PAGR1	MVP	CDIPT	SEZ6L2	ASPHD1	KCTD13	TMEM219	TAOK2	HIRIP3	INO80E	DOC2A	C16orf92	TLCD3B	LOC112694756	ALDOA	PPP4C	TBX6	YPEL3	GDPD3	MAPK3	CORO1A	BOLA2B	SLX1A
21170	Brain malformation	CASK	X			deletion	de novo		CASK
22001	Brain malformation	17p11.2	17	16939507	2046510	deletion	de novo	ISCA-37430, 37436, 37418	HIC1	SMG6	SRR	TSR1	SGSM2	MNT	METTL16	PAFAH1B1	CLUH	CCDC92B	RAP1GAP2	OR1D5	OR1D2	OR1G1	OR1A2	OR1A1	OR3A2	OR3A1	OR1R1P	OR1E1	OR3A3	OR1E2	SPATA22	ASPA	TRPV3	TRPV1	SHPK	CTNS	TAX1BP3	EMC6	P2RX5	ITGAE	HASPIN	NCBP3	CAMKK1	P2RX1	ATP2A3	ZZEF1	CYB5D2	ANKFY1	UBE2G1
22024	Brain malformation	FLNA	X	154353514	154355112	deletion	maternal		FLNA
22053	Abnormal myelination	22q13.2-qter	22	43123983	50778021	deletion	de novo		BIK	MCAT	TSPO	TTLL12	SCUBE1	MPPED1	EFCAB6	SULT4A1	PNPLA5	PNPLA3	SAMM50	PARVB	PARVG	SHISAL1	RTL6	PRR5	ARHGAP8	PHF21B	NUP50	KIAA0930	UPK3A	FAM118A	SMC1B	RIBC2	FBLN1	ATXN10	WNT7B	PPARA	CDPF1	PKDREJ	TTC38	GTSE1	TRMU	CELSR1	GRAMD4	CERK	TBC1D22A	TAFA5	BRD1	ZBED4	ALG12
22056	Ataxia	3p26.3-p26.1	3	319737	5215958	deletion	maternal		CHL1	CNTN6	CNTN4	IL5RA	TRNT1	CRBN	LRRN1	SETMAR	SUMF1	ITPR1	BHLHE40	ARL8B	EDEM1
22143	Seizure	KCNQ2	20			deletion	maternal		KCNQ2
22152	NDD	5p12.1	5	60944892	60945422	deletion	maternal		ERCC8	NDUFAF2
23095	Brain malformation	EPG5	18	45911953	45920228	deletion	maternal		EPG5
23136	Brain malformation	7q36.2-36.3	7	154446174	157682977	deletion	de novo		DPP6	PAXIP1	HTR5A	INSIG1	EN2	CNPY1	RBM33	SHH	RNF32	LMBR1	NOM1	MNX1	UBE3C	DNAJB6	PTPRN2
23155	NDD	15q25.2	15	82433994	84037865	deletion	de novo	ISCA-37500	GOLGA6L9	RPS17	CPEB1	AP3B2	FSD2	WHAMM	HOMER2	RAMAC	C15orf40	BTBD1	TM6SF1	HDGFL3	BNC1	SH3GL3	ADAMTSL3
23184	Brain malformation	19p13.3	19	2717170	3869057	duplication	No data		DIRAS1	SLC39A3	SGTA	THOP1	ZNF554	ZNF555	ZNF556	ZNF57	ZNF77	TLE6	TLE2	TLE5	GNA11	GNA15	S1PR4	NCLN	CELF5	NFIC	SMIM24	SMIM44	DOHH	FZR1	TEKTIP1	MFSD12	HMG20B	GIPC3	TBXA2R	CACTIN	PIP5K1C	TJP3	APBA3	MRPL54	RAX2	MATK	ZFR2
23208	metabolic	TANGO2	22			deletion	paternal		TANGO2
23256	Abnormal myelination	FOXG1	14			deletion	de novo		FOXG1
*The highlights indicate haploinsufficiency or triplosensitivity score of 3. Red is haploinsufficiency, blue is triplosensitivity.
[truncated: 346 more columns]
